# Supplementary material for: Diethyl 2,5-diphenyl­furan-3,4-dicarboxyl­ate
Source: Acta Crystallogr Sect E Struct Rep Online. 2010 Nov 10;66(Pt 12):o3116. doi: 10.1107/S1600536810045241 (PMC3011628; doi:10.1107/S1600536810045241)
Supplement: Supplementary file 1 [file e-66-o3116-sup1.cif]

##############################################################################
###                                                                        ###
###        Electronic paper (Acta Crystallographica Section E)             ###
###                                                                        ###
##############################################################################
#                                                                            #
# This CIF contains the data in a paper accepted for publication in Acta     #
# Crystallographica Section E. It conforms to the requirements of Notes      #
# for Authors for Section E, and has been peer reviewed under the auspices   #
# of the IUCr Commission on Journals.                                        #
#                                                                            #
# Full details of the Crystallographic Information File format               #
# are given in the paper "The Crystallographic Information File (CIF):       #
# a New Standard Archive File for Crystallography" by S. R. Hall, F. H.      #
# Allen and I. D. Brown [Acta Cryst. (1991), A47, 655-685].                  #
#                                                                            #
# The current version of the core CIF dictionary is obtainable from          #
# ftp://ftp.iucr.org/pub/cif_core.dic. The current version number is 2.4.    #
#                                                                            #
# Software is freely available for graphical display of the structure(s) in  #
# this CIF.  For information consult the CIF home page http://www.iucr.org/  #
# cif/home.html                                                              #
#                                                                            #
# This file may be used for bona fide research purposes within the           #
# scientific community so long as proper attribution is given to the journal # 
# article from which it was obtained.                                        #
#                                                                            #
##############################################################################
                                             
data_global
_audit_creation_method     SHELXL-97
_journal_date_recd_electronic     2010-10-20
_journal_date_accepted     2010-11-04
_journal_name_full     'Acta Crystallographica, Section E'
_journal_year     2010
_journal_volume     66
_journal_issue     12
_journal_page_first     o3116
_journal_page_last     o3116
_journal_paper_category     QO
_journal_coeditor_code     SJ5048
_publ_contact_author_name     'Doctor Hu, Sheng-Li'
_publ_contact_author_address
; Department of Chemistry & Enviromental Engineering
  Hubei Normal University
  Huangshi 435002
  People's Republic of China
;
_publ_contact_author_email     hushengli168@126.com
_publ_contact_author_fax     ?
_publ_contact_author_phone     ?
_publ_section_title
;
Diethyl 2,5-diphenylfuran-3,4-dicarboxylate
;
loop_
    _publ_author_name
    _publ_author_footnote
    _publ_author_address
    'Sheng-Li Hu' .
; Department of Chemistry & Environmental Engineering
  Hubei Normal University
  Huangshi 435002
  People's Republic of China
;
    'Yi-Cheng Le' .
; 712th Research Institute
  CSIC
  Wuhan 430064
  People's Republic of China
;
    'Ling Huang' .
; Department of Chemistry & Environmental Engineering
  Hubei Normal University
  Huangshi 435002
  People's Republic of China
;
data_I
_audit_creation_method     SHELXL-97
_chemical_name_systematic
;
Diethyl 2,5-diphenylfuran-3,4-dicarboxylate
;
_chemical_name_common     ?
_chemical_formula_moiety     'C22 H20 O5'
_chemical_formula_sum     'C22 H20 O5'
_chemical_formula_iupac     'C22 H20 O5'
_chemical_formula_weight     364.38
_chemical_melting_point     ?
_symmetry_cell_setting     orthorhombic
_symmetry_space_group_name_H-M     'P b c a'
_symmetry_space_group_name_Hall     '-P 2ac 2ab'
loop_
    _symmetry_equiv_pos_as_xyz
    'x, y, z'
    '-x+1/2, -y, z+1/2'
    '-x, y+1/2, -z+1/2'
    'x+1/2, -y+1/2, -z'
    '-x, -y, -z'
    'x-1/2, y, -z-1/2'
    'x, -y-1/2, z-1/2'
    '-x-1/2, y-1/2, z'
_cell_length_a     11.9535(8)
_cell_length_b     17.0116(12)
_cell_length_c     18.9219(14)
_cell_angle_alpha     90.00
_cell_angle_beta     90.00
_cell_angle_gamma     90.00
_cell_volume     3847.7(5)
_cell_formula_units_Z     8
_cell_measurement_reflns_used     1354
_cell_measurement_theta_min     2.34
_cell_measurement_theta_max     16.51
_cell_measurement_temperature     293(2)
_exptl_crystal_description     block
_exptl_crystal_colour     colorless
_exptl_crystal_size_max     0.40
_exptl_crystal_size_mid     0.10
_exptl_crystal_size_min     0.08
_exptl_crystal_density_diffrn     1.258
_exptl_crystal_density_meas     ?
_exptl_crystal_density_method     'not measured'
_exptl_crystal_F_000     1536
_exptl_absorpt_coefficient_mu     0.089
_exptl_absorpt_correction_type     multi-scan
_exptl_absorpt_process_details     '(SADABS; Sheldrick, 1997)'
_exptl_absorpt_correction_T_min     0.9653
_exptl_absorpt_correction_T_max     0.9929
_exptl_special_details
;
;
_diffrn_ambient_temperature     293(2)
_diffrn_radiation_type     MoK\a
_diffrn_radiation_wavelength     0.71073
_diffrn_radiation_source     'fine-focus sealed tube'
_diffrn_radiation_monochromator     graphite
_diffrn_measurement_device_type     'Bruker SMART APEX CCD area-detector'
_diffrn_measurement_method     '\f and \w'
_diffrn_detector_area_resol_mean     ?
_diffrn_reflns_number     19957
_diffrn_reflns_av_R_equivalents     0.0807
_diffrn_reflns_av_sigmaI/netI     0.0677
_diffrn_reflns_theta_min     2.15
_diffrn_reflns_theta_max     26.00
_diffrn_reflns_theta_full     26.00
_diffrn_measured_fraction_theta_max     0.998
_diffrn_measured_fraction_theta_full     0.998
_diffrn_reflns_limit_h_min     -14
_diffrn_reflns_limit_h_max     14
_diffrn_reflns_limit_k_min     -18
_diffrn_reflns_limit_k_max     20
_diffrn_reflns_limit_l_min     -23
_diffrn_reflns_limit_l_max     17
_diffrn_standards_number     0
_diffrn_standards_interval_count     ?
_diffrn_standards_interval_time     ?
_diffrn_standards_decay_%     ?
_refine_special_details
;
Refinement of <i>F</i>^2^ against ALL reflections. The weighted <i>R</i>-factor
<i>wR</i> and goodness of fit <i>S</i> are based on <i>F</i>^2^, conventional
<i>R</i>-factors <i>R</i> are based on <i>F</i>, with <i>F</i> set to zero for
negative <i>F</i>^2^. The threshold expression of <i>F</i>^2^ >
\s(<i>F</i>^2^) is used only for calculating <i>R</i>-factors(gt) <i>etc</i>.
and is not relevant to the choice of reflections for refinement.
<i>R</i>-factors based on <i>F</i>^2^ are statistically about twice as large
as those based on <i>F</i>, and <i>R</i>- factors based on ALL data will be
even larger.
;
_reflns_number_total     3778
_reflns_number_gt     1952
_reflns_threshold_expression     I>2\s(I)
_refine_ls_structure_factor_coef     Fsqd
_refine_ls_matrix_type     full
_refine_ls_R_factor_all     0.1305
_refine_ls_R_factor_gt     0.0583
_refine_ls_wR_factor_gt     0.1303
_refine_ls_wR_factor_ref     0.1604
_refine_ls_goodness_of_fit_ref     1.012
_refine_ls_restrained_S_all     1.051
_refine_ls_number_reflns     3778
_refine_ls_number_parameters     268
_refine_ls_number_restraints     6
_refine_ls_hydrogen_treatment     constr
_refine_ls_weighting_scheme     calc
_refine_ls_weighting_details
         'calc w=1/[\s^2^(Fo^2^)+(0.0624P)^2^+0.4808P] where P=(Fo^2^+2Fc^2^)/3'
_atom_sites_solution_hydrogens     geom
_atom_sites_solution_primary     direct
_atom_sites_solution_secondary     difmap
_refine_ls_shift/su_max     0.001
_refine_ls_shift/su_mean     0.000
_refine_diff_density_max     0.248
_refine_diff_density_min     -0.272
_refine_ls_extinction_method     'SHELXTL (Sheldrick, 2008)'
_refine_ls_extinction_coef     0.0010(4)
_refine_ls_extinction_expression
                                  'Fc^*^=kFc[1+0.001xFc^2^\l^3^/sin(2\q)]^-1/4^'
loop_
    _atom_type_symbol
    _atom_type_description
    _atom_type_scat_dispersion_real
    _atom_type_scat_dispersion_imag
    _atom_type_scat_source
    'C' 'C' 0.0033 0.0016
                         'International Tables Vol C Tables 4.2.6.8 and 6.1.1.4'
    'H' 'H' 0.0000 0.0000
                         'International Tables Vol C Tables 4.2.6.8 and 6.1.1.4'
    'O' 'O' 0.0106 0.0060
                         'International Tables Vol C Tables 4.2.6.8 and 6.1.1.4'
_computing_data_collection     'SMART (Bruker, 2000)'
_computing_cell_refinement     'SAINT (Bruker, 2000)'
_computing_data_reduction     'SAINT (Bruker, 2000)'
_computing_structure_solution     'SHELXS97 (Sheldrick, 2008)'
_computing_structure_refinement     'SHELXL97 (Sheldrick, 2008)'
_computing_molecular_graphics     'SHELXTL (Sheldrick, 2008)'
_computing_publication_material     'SHELXTL (Sheldrick, 2008)'
loop_
    _atom_site_type_symbol
    _atom_site_label
    _atom_site_fract_x
    _atom_site_fract_y
    _atom_site_fract_z
    _atom_site_U_iso_or_equiv
    _atom_site_adp_type
    _atom_site_calc_flag
    _atom_site_refinement_flags
    _atom_site_occupancy
    _atom_site_disorder_assembly
    _atom_site_disorder_group
    C C1 0.8016(2) 0.14397(15) 0.62303(14) 0.0490(7) Uani d . 1 . .
    C C2 0.8864(3) 0.17700(17) 0.58313(15) 0.0605(8) Uani d . 1 . .
    H H2 0.9579 0.1817 0.6021 0.073 Uiso calc R 1 . .
    C C3 0.8659(4) 0.2028(2) 0.51602(17) 0.0791(10) Uani d . 1 . .
    H H3 0.9234 0.2252 0.4898 0.095 Uiso calc R 1 . .
    C C4 0.7618(4) 0.1959(2) 0.48719(18) 0.0840(11) Uani d . 1 . .
    H H4 0.7483 0.2141 0.4417 0.101 Uiso calc R 1 . .
    C C5 0.6774(3) 0.1621(2) 0.52514(18) 0.0820(11) Uani d . 1 . .
    H H5 0.6067 0.1569 0.5051 0.098 Uiso calc R 1 . .
    C C6 0.6963(3) 0.13579(18) 0.59302(16) 0.0665(9) Uani d . 1 . .
    H H6 0.6387 0.1126 0.6186 0.080 Uiso calc R 1 . .
    C C7 0.8238(2) 0.11805(15) 0.69580(14) 0.0492(7) Uani d . 1 . .
    C C8 0.7797(2) 0.13356(15) 0.76053(14) 0.0482(7) Uani d . 1 . .
    C C9 0.8438(2) 0.08957(16) 0.81084(14) 0.0502(7) Uani d . 1 . .
    C C10 0.9221(2) 0.04934(16) 0.77404(14) 0.0523(7) Uani d . 1 . .
    C C11 1.0088(2) -0.00776(16) 0.79305(15) 0.0527(7) Uani d . 1 . .
    C C12 1.0976(3) -0.02123(18) 0.74782(17) 0.0644(8) Uani d . 1 . .
    H H12 1.1025 0.0058 0.7052 0.077 Uiso calc R 1 . .
    C C13 1.1795(3) -0.0752(2) 0.7664(2) 0.0765(10) Uani d . 1 . .
    H H13 1.2394 -0.0841 0.7361 0.092 Uiso calc R 1 . .
    C C14 1.1728(3) -0.1154(2) 0.8287(2) 0.0823(11) Uani d . 1 . .
    H H14 1.2277 -0.1519 0.8404 0.099 Uiso calc R 1 . .
    C C15 1.0860(3) -0.10230(19) 0.87366(19) 0.0791(10) Uani d . 1 . .
    H H15 1.0820 -0.1295 0.9162 0.095 Uiso calc R 1 . .
    C C16 1.0039(3) -0.04870(17) 0.85632(16) 0.0664(9) Uani d . 1 . .
    H H16 0.9449 -0.0399 0.8873 0.080 Uiso calc R 1 . .
    C C17 0.6899(2) 0.18876(18) 0.77946(16) 0.0570(8) Uani d . 1 . .
    C C18 0.5443(3) 0.27088(19) 0.73529(17) 0.0713(9) Uani d . 1 . .
    H H18A 0.5707 0.3181 0.7587 0.086 Uiso calc R 1 . .
    H H18B 0.4872 0.2468 0.7645 0.086 Uiso calc R 1 . .
    C C19 0.4984(3) 0.2902(2) 0.66417(18) 0.0901(11) Uani d . 1 . .
    H H19A 0.5539 0.3179 0.6372 0.135 Uiso calc R 1 . .
    H H19B 0.4332 0.3227 0.6694 0.135 Uiso calc R 1 . .
    H H19C 0.4785 0.2426 0.6401 0.135 Uiso calc R 1 . .
    C C20 0.8287(3) 0.08891(18) 0.88887(16) 0.0598(8) Uani d . 1 . .
    O O1 0.91184(16) 0.06707(10) 0.70331(9) 0.0542(5) Uani d . 1 . .
    O O2 0.63606(18) 0.21673(12) 0.72406(10) 0.0703(6) Uani d . 1 . .
    O O3 0.66800(19) 0.20603(17) 0.83882(12) 0.1034(9) Uani d . 1 . .
    O O4 0.7383(2) 0.04851(17) 0.90669(11) 0.1010(9) Uani d D 1 . .
    O O5 0.89136(19) 0.11776(13) 0.93023(11) 0.0773(7) Uani d . 1 . .
    C C22 0.6437(8) 0.0896(6) 1.0062(4) 0.108(3) Uani d PD 0.56 A 1
    H H22A 0.6858 0.1376 1.0073 0.163 Uiso calc PR 0.56 A 1
    H H22B 0.6179 0.0774 1.0530 0.163 Uiso calc PR 0.56 A 1
    H H22C 0.5806 0.0956 0.9753 0.163 Uiso calc PR 0.56 A 1
    C C21 0.7149(11) 0.0258(6) 0.9805(5) 0.088(4) Uani d PD 0.56 A 1
    H H21A 0.6762 -0.0243 0.9826 0.106 Uiso calc PR 0.56 A 1
    H H21B 0.7834 0.0223 1.0078 0.106 Uiso calc PR 0.56 A 1
    C C21' 0.7110(15) 0.0659(11) 0.9813(5) 0.107(6) Uani d PD 0.44 A 2
    H H21C 0.7015 0.1220 0.9882 0.128 Uiso calc PR 0.44 A 2
    H H21D 0.7700 0.0475 1.0123 0.128 Uiso calc PR 0.44 A 2
    C C22' 0.6045(8) 0.0235(7) 0.9961(5) 0.116(4) Uani d PD 0.44 A 2
    H H22D 0.5445 0.0479 0.9705 0.173 Uiso calc PR 0.44 A 2
    H H22E 0.5888 0.0255 1.0458 0.173 Uiso calc PR 0.44 A 2
    H H22F 0.6115 -0.0304 0.9815 0.173 Uiso calc PR 0.44 A 2
loop_
    _atom_site_aniso_label
    _atom_site_aniso_U_11
    _atom_site_aniso_U_22
    _atom_site_aniso_U_33
    _atom_site_aniso_U_12
    _atom_site_aniso_U_13
    _atom_site_aniso_U_23
    C1 0.0605(18) 0.0467(16) 0.0398(16) 0.0013(14) 0.0019(14) -0.0015(13)
    C2 0.072(2) 0.0598(19) 0.0498(19) -0.0033(16) 0.0079(16) 0.0032(15)
    C3 0.106(3) 0.078(2) 0.053(2) -0.002(2) 0.013(2) 0.0133(17)
    C4 0.124(3) 0.081(3) 0.047(2) 0.024(2) -0.003(2) 0.0108(18)
    C5 0.088(3) 0.105(3) 0.053(2) 0.015(2) -0.012(2) -0.006(2)
    C6 0.068(2) 0.083(2) 0.0479(19) -0.0009(17) 0.0025(16) -0.0035(17)
    C7 0.0581(18) 0.0435(16) 0.0458(18) -0.0024(14) -0.0003(14) 0.0012(13)
    C8 0.0561(18) 0.0496(17) 0.0389(16) -0.0037(14) 0.0023(14) 0.0003(13)
    C9 0.0573(17) 0.0552(17) 0.0380(16) -0.0107(15) -0.0010(14) 0.0001(13)
    C10 0.0598(19) 0.0561(19) 0.0411(17) -0.0076(16) -0.0020(15) 0.0014(14)
    C11 0.0583(19) 0.0511(17) 0.0486(18) -0.0080(15) -0.0070(15) -0.0027(14)
    C12 0.065(2) 0.059(2) 0.069(2) -0.0058(17) -0.0023(18) 0.0043(16)
    C13 0.063(2) 0.073(2) 0.093(3) -0.0019(19) -0.0025(19) -0.004(2)
    C14 0.077(3) 0.070(2) 0.100(3) 0.0083(19) -0.024(2) 0.002(2)
    C15 0.093(3) 0.075(2) 0.069(2) 0.011(2) -0.018(2) 0.0121(18)
    C16 0.078(2) 0.064(2) 0.057(2) 0.0032(18) -0.0064(17) 0.0031(16)
    C17 0.062(2) 0.070(2) 0.0397(18) -0.0095(16) -0.0018(15) -0.0039(15)
    C18 0.068(2) 0.074(2) 0.072(2) 0.0157(18) 0.0038(18) -0.0095(17)
    C19 0.099(3) 0.096(3) 0.075(3) 0.025(2) -0.011(2) 0.002(2)
    C20 0.064(2) 0.070(2) 0.0456(19) -0.0010(17) -0.0030(17) 0.0004(15)
    O1 0.0654(13) 0.0538(12) 0.0434(12) 0.0046(10) 0.0026(9) 0.0025(9)
    O2 0.0822(15) 0.0820(15) 0.0465(13) 0.0269(12) 0.0012(11) -0.0039(11)
    O3 0.0985(18) 0.164(3) 0.0481(15) 0.0494(17) -0.0063(13) -0.0242(15)
    O4 0.0833(17) 0.174(3) 0.0456(14) -0.0452(18) 0.0023(12) 0.0138(15)
    O5 0.0858(16) 0.0948(17) 0.0513(14) -0.0113(13) -0.0116(12) -0.0124(12)
    C22 0.122(8) 0.127(8) 0.076(6) 0.025(6) 0.022(5) 0.004(5)
    C21 0.081(7) 0.103(9) 0.081(7) -0.008(5) 0.003(5) 0.018(5)
    C21' 0.121(12) 0.162(17) 0.036(6) -0.034(12) 0.029(6) -0.015(8)
    C22' 0.119(9) 0.105(9) 0.123(9) -0.006(7) 0.049(7) 0.033(7)
_geom_special_details
;
All e.s.d.'s (except the e.s.d. in the dihedral angle between two l.s. planes)
are estimated using the full covariance matrix. The cell e.s.d.'s are taken
into account individually in the estimation of e.s.d.'s in distances, angles
and torsion angles; correlations between e.s.d.'s in cell parameters are only
used when they are defined by crystal symmetry. An approximate (isotropic)
treatment of cell e.s.d.'s is used for estimating e.s.d.'s involving l.s.
planes.
;
loop_
    _geom_bond_atom_site_label_1
    _geom_bond_atom_site_label_2
    _geom_bond_site_symmetry_2
    _geom_bond_distance
    _geom_bond_publ_flag
    C1 C2 . 1.384(4) ?
    C1 C6 . 1.387(4) ?
    C1 C7 . 1.470(4) ?
    C2 C3 . 1.366(4) ?
    C2 H2 . 0.9300 ?
    C3 C4 . 1.364(5) ?
    C3 H3 . 0.9300 ?
    C4 C5 . 1.365(5) ?
    C4 H4 . 0.9300 ?
    C5 C6 . 1.379(4) ?
    C5 H5 . 0.9300 ?
    C6 H6 . 0.9300 ?
    C7 C8 . 1.359(3) ?
    C7 O1 . 1.371(3) ?
    C8 C9 . 1.433(4) ?
    C8 C17 . 1.470(4) ?
    C9 C10 . 1.353(4) ?
    C9 C20 . 1.487(4) ?
    C10 O1 . 1.378(3) ?
    C10 C11 . 1.465(4) ?
    C11 C12 . 1.383(4) ?
    C11 C16 . 1.386(4) ?
    C12 C13 . 1.387(4) ?
    C12 H12 . 0.9300 ?
    C13 C14 . 1.365(5) ?
    C13 H13 . 0.9300 ?
    C14 C15 . 1.360(5) ?
    C14 H14 . 0.9300 ?
    C15 C16 . 1.379(4) ?
    C15 H15 . 0.9300 ?
    C16 H16 . 0.9300 ?
    C17 O3 . 1.190(3) ?
    C17 O2 . 1.319(3) ?
    C18 O2 . 1.448(3) ?
    C18 C19 . 1.491(4) ?
    C18 H18A . 0.9700 ?
    C18 H18B . 0.9700 ?
    C19 H19A . 0.9600 ?
    C19 H19B . 0.9600 ?
    C19 H19C . 0.9600 ?
    C20 O5 . 1.189(3) ?
    C20 O4 . 1.324(4) ?
    O4 C21 . 1.475(8) ?
    O4 C21' . 1.479(8) ?
    C22 C21 . 1.462(9) ?
    C22 H22A . 0.9600 ?
    C22 H22B . 0.9600 ?
    C22 H22C . 0.9600 ?
    C21 H21A . 0.9700 ?
    C21 H21B . 0.9700 ?
    C21' C22' . 1.490(10) ?
    C21' H21C . 0.9700 ?
    C21' H21D . 0.9700 ?
    C22' H22D . 0.9600 ?
    C22' H22E . 0.9600 ?
    C22' H22F . 0.9600 ?
loop_
    _geom_angle_atom_site_label_1
    _geom_angle_atom_site_label_2
    _geom_angle_atom_site_label_3
    _geom_angle_site_symmetry_1
    _geom_angle_site_symmetry_3
    _geom_angle
    _geom_angle_publ_flag
    C2 C1 C6 . . 118.8(3) ?
    C2 C1 C7 . . 120.0(3) ?
    C6 C1 C7 . . 121.2(3) ?
    C3 C2 C1 . . 120.4(3) ?
    C3 C2 H2 . . 119.8 ?
    C1 C2 H2 . . 119.8 ?
    C4 C3 C2 . . 120.5(3) ?
    C4 C3 H3 . . 119.7 ?
    C2 C3 H3 . . 119.7 ?
    C3 C4 C5 . . 120.0(3) ?
    C3 C4 H4 . . 120.0 ?
    C5 C4 H4 . . 120.0 ?
    C4 C5 C6 . . 120.4(3) ?
    C4 C5 H5 . . 119.8 ?
    C6 C5 H5 . . 119.8 ?
    C5 C6 C1 . . 119.8(3) ?
    C5 C6 H6 . . 120.1 ?
    C1 C6 H6 . . 120.1 ?
    C8 C7 O1 . . 109.1(2) ?
    C8 C7 C1 . . 135.7(3) ?
    O1 C7 C1 . . 115.2(2) ?
    C7 C8 C9 . . 106.8(2) ?
    C7 C8 C17 . . 128.8(3) ?
    C9 C8 C17 . . 124.2(2) ?
    C10 C9 C8 . . 107.0(2) ?
    C10 C9 C20 . . 126.2(3) ?
    C8 C9 C20 . . 126.8(3) ?
    C9 C10 O1 . . 109.1(2) ?
    C9 C10 C11 . . 134.3(3) ?
    O1 C10 C11 . . 116.5(2) ?
    C12 C11 C16 . . 118.9(3) ?
    C12 C11 C10 . . 120.1(3) ?
    C16 C11 C10 . . 121.0(3) ?
    C11 C12 C13 . . 119.7(3) ?
    C11 C12 H12 . . 120.2 ?
    C13 C12 H12 . . 120.2 ?
    C14 C13 C12 . . 120.6(3) ?
    C14 C13 H13 . . 119.7 ?
    C12 C13 H13 . . 119.7 ?
    C15 C14 C13 . . 120.2(3) ?
    C15 C14 H14 . . 119.9 ?
    C13 C14 H14 . . 119.9 ?
    C14 C15 C16 . . 120.1(3) ?
    C14 C15 H15 . . 119.9 ?
    C16 C15 H15 . . 119.9 ?
    C15 C16 C11 . . 120.5(3) ?
    C15 C16 H16 . . 119.7 ?
    C11 C16 H16 . . 119.7 ?
    O3 C17 O2 . . 123.6(3) ?
    O3 C17 C8 . . 123.2(3) ?
    O2 C17 C8 . . 113.1(2) ?
    O2 C18 C19 . . 106.7(3) ?
    O2 C18 H18A . . 110.4 ?
    C19 C18 H18A . . 110.4 ?
    O2 C18 H18B . . 110.4 ?
    C19 C18 H18B . . 110.4 ?
    H18A C18 H18B . . 108.6 ?
    C18 C19 H19A . . 109.5 ?
    C18 C19 H19B . . 109.5 ?
    H19A C19 H19B . . 109.5 ?
    C18 C19 H19C . . 109.5 ?
    H19A C19 H19C . . 109.5 ?
    H19B C19 H19C . . 109.5 ?
    O5 C20 O4 . . 124.1(3) ?
    O5 C20 C9 . . 125.0(3) ?
    O4 C20 C9 . . 110.8(3) ?
    C7 O1 C10 . . 107.9(2) ?
    C17 O2 C18 . . 118.8(2) ?
    C20 O4 C21 . . 122.1(6) ?
    C20 O4 C21' . . 108.6(5) ?
    C21 O4 C21' . . 26.8(8) ?
    C22 C21 O4 . . 103.4(7) ?
    C22 C21 H21A . . 111.1 ?
    O4 C21 H21A . . 111.1 ?
    C22 C21 H21B . . 111.1 ?
    O4 C21 H21B . . 111.1 ?
    H21A C21 H21B . . 109.1 ?
    O4 C21' C22' . . 105.7(8) ?
    O4 C21' H21C . . 110.6 ?
    C22' C21' H21C . . 110.6 ?
    O4 C21' H21D . . 110.6 ?
    C22' C21' H21D . . 110.6 ?
    H21C C21' H21D . . 108.7 ?
    C21' C22' H22D . . 109.5 ?
    C21' C22' H22E . . 109.5 ?
    H22D C22' H22E . . 109.5 ?
    C21' C22' H22F . . 109.5 ?
    H22D C22' H22F . . 109.5 ?
    H22E C22' H22F . . 109.5 ?
loop_
    _geom_torsion_atom_site_label_1
    _geom_torsion_atom_site_label_2
    _geom_torsion_atom_site_label_3
    _geom_torsion_atom_site_label_4
    _geom_torsion_site_symmetry_1
    _geom_torsion_site_symmetry_2
    _geom_torsion_site_symmetry_3
    _geom_torsion_site_symmetry_4
    _geom_torsion
    _geom_torsion_publ_flag
    C6 C1 C2 C3 . . . . 1.6(4) ?
    C7 C1 C2 C3 . . . . -178.6(3) ?
    C1 C2 C3 C4 . . . . -0.4(5) ?
    C2 C3 C4 C5 . . . . -0.8(5) ?
    C3 C4 C5 C6 . . . . 0.8(5) ?
    C4 C5 C6 C1 . . . . 0.4(5) ?
    C2 C1 C6 C5 . . . . -1.5(4) ?
    C7 C1 C6 C5 . . . . 178.7(3) ?
    C2 C1 C7 C8 . . . . 124.2(4) ?
    C6 C1 C7 C8 . . . . -56.0(5) ?
    C2 C1 C7 O1 . . . . -53.9(3) ?
    C6 C1 C7 O1 . . . . 125.9(3) ?
    O1 C7 C8 C9 . . . . -0.1(3) ?
    C1 C7 C8 C9 . . . . -178.2(3) ?
    O1 C7 C8 C17 . . . . 175.3(2) ?
    C1 C7 C8 C17 . . . . -2.8(5) ?
    C7 C8 C9 C10 . . . . -0.6(3) ?
    C17 C8 C9 C10 . . . . -176.3(2) ?
    C7 C8 C9 C20 . . . . 178.5(3) ?
    C17 C8 C9 C20 . . . . 2.8(4) ?
    C8 C9 C10 O1 . . . . 1.2(3) ?
    C20 C9 C10 O1 . . . . -178.0(3) ?
    C8 C9 C10 C11 . . . . -176.9(3) ?
    C20 C9 C10 C11 . . . . 4.0(5) ?
    C9 C10 C11 C12 . . . . -160.6(3) ?
    O1 C10 C11 C12 . . . . 21.5(4) ?
    C9 C10 C11 C16 . . . . 19.1(5) ?
    O1 C10 C11 C16 . . . . -158.9(3) ?
    C16 C11 C12 C13 . . . . 0.2(4) ?
    C10 C11 C12 C13 . . . . 179.8(3) ?
    C11 C12 C13 C14 . . . . 0.3(5) ?
    C12 C13 C14 C15 . . . . -0.6(5) ?
    C13 C14 C15 C16 . . . . 0.5(5) ?
    C14 C15 C16 C11 . . . . 0.0(5) ?
    C12 C11 C16 C15 . . . . -0.4(4) ?
    C10 C11 C16 C15 . . . . 180.0(3) ?
    C7 C8 C17 O3 . . . . -169.1(3) ?
    C9 C8 C17 O3 . . . . 5.6(5) ?
    C7 C8 C17 O2 . . . . 11.2(4) ?
    C9 C8 C17 O2 . . . . -174.0(2) ?
    C10 C9 C20 O5 . . . . 69.8(4) ?
    C8 C9 C20 O5 . . . . -109.1(4) ?
    C10 C9 C20 O4 . . . . -107.2(3) ?
    C8 C9 C20 O4 . . . . 73.8(4) ?
    C8 C7 O1 C10 . . . . 0.9(3) ?
    C1 C7 O1 C10 . . . . 179.4(2) ?
    C9 C10 O1 C7 . . . . -1.3(3) ?
    C11 C10 O1 C7 . . . . 177.2(2) ?
    O3 C17 O2 C18 . . . . -0.6(5) ?
    C8 C17 O2 C18 . . . . 179.0(2) ?
    C19 C18 O2 C17 . . . . -178.4(3) ?
    O5 C20 O4 C21 . . . . -8.8(6) ?
    C9 C20 O4 C21 . . . . 168.3(5) ?
    O5 C20 O4 C21' . . . . 17.0(11) ?
    C9 C20 O4 C21' . . . . -166.0(10) ?
    C20 O4 C21 C22 . . . . 93.6(10) ?
    C21' O4 C21 C22 . . . . 27.6(18) ?
    C20 O4 C21' C22' . . . . 175.9(12) ?
    C21 O4 C21' C22' . . . . -58.8(17) ?
loop_
    _geom_hbond_atom_site_label_D
    _geom_hbond_atom_site_label_H
    _geom_hbond_atom_site_label_A
    _geom_hbond_site_symmetry_A
    _geom_hbond_distance_DH
    _geom_hbond_distance_HA
    _geom_hbond_distance_DA
    _geom_hbond_angle_DHA
    C4 H4 O3 85_55 0.93 2.56 3.453(4) 161
