# Supplementary material for: Diethyl 2,5-diphenyl­furan-3,4-dicarboxyl­ate
Source: Acta Crystallogr Sect E Struct Rep Online. 2010 Nov 10;66(Pt 12):o3116. doi: 10.1107/S1600536810045241 (PMC3011628; doi:10.1107/S1600536810045241)
Supplement: Supplementary file 2 [file e-66-o3116-Isup2.hkl]

# 
# h,k,l, Fc-squared, Fo-squared, sigma(Fo-squared) and status flag 
# 
data_I
_shelx_title ' 050303bm in Pbca' 
_shelx_refln_list_code          4 
_shelx_F_calc_maximum      291.74 
_exptl_crystal_F_000      1536.00 
_reflns_d_resolution_high  0.8108 
 
loop_ 
 _symmetry_equiv_pos_as_xyz 
 'x, y, z' 
 '-x+1/2, -y, z+1/2' 
 '-x, y+1/2, -z+1/2' 
 'x+1/2, -y+1/2, -z' 
 '-x, -y, -z' 
 'x-1/2, y, -z-1/2' 
 'x, -y-1/2, z-1/2' 
 '-x-1/2, y-1/2, z' 
 
_cell_length_a    11.9535 
_cell_length_b    17.0116 
_cell_length_c    18.9219 
_cell_angle_alpha  90.000 
_cell_angle_beta   90.000 
_cell_angle_gamma  90.000 
 
_shelx_F_squared_multiplier     1.000 
 
loop_ 
 _refln_index_h 
 _refln_index_k 
 _refln_index_l 
 _refln_F_squared_calc 
 _refln_F_squared_meas 
 _refln_F_squared_sigma 
 _refln_observed_status 
   2   0   0    28319.34    26569.79   2077.05 o 
   4   0   0     8137.61     8035.28    245.62 o 
   6   0   0     2331.10     2667.42    101.22 o 
   8   0   0      189.17      303.42     88.47 o 
  10   0   0     1197.73     1198.07     76.67 o 
  12   0   0      457.71      643.36    175.41 o 
   2   1   0     6895.12     6561.99    120.24 o 
   4   1   0     1981.98     1880.94     50.05 o 
   6   1   0      577.75      630.38     27.03 o 
   8   1   0     1371.38     1295.61     44.61 o 
  10   1   0        4.13       -2.79     15.76 o 
  12   1   0       18.72       32.74     20.25 o 
  14   1   0       60.46      104.82     42.38 o 
   0   2   0     1288.32     1166.40     38.10 o 
   2   2   0     1649.41     1768.66     36.35 o 
   4   2   0      599.59      536.93     16.64 o 
   6   2   0     4241.97     4077.59     87.49 o 
   8   2   0       33.68       30.66     16.46 o 
  10   2   0      417.51      384.61     32.01 o 
  12   2   0      522.58      526.14     65.88 o 
  14   2   0        8.89      -51.20     34.14 o 
   2   3   0    85112.82    87864.43   1744.65 o 
   4   3   0      460.11      432.12     15.20 o 
   6   3   0        0.34        7.07      7.07 o 
   8   3   0      173.53      204.29     17.52 o 
  10   3   0     1485.34     1511.02     59.71 o 
  12   3   0      117.31      115.47     55.87 o 
  14   3   0       58.23       16.97     35.68 o 
   0   4   0     8652.48     9101.89    262.21 o 
   2   4   0    34522.22    35782.68    707.09 o 
   4   4   0     6836.29     6575.55    125.99 o 
   6   4   0      474.73      468.93     19.41 o 
   8   4   0     2515.31     2446.59     62.47 o 
  10   4   0      125.85       82.62     36.85 o 
  12   4   0        0.16      -21.63     26.16 o 
  14   4   0       23.65       -1.21     32.12 o 
   2   5   0       42.57       26.86      5.24 o 
   4   5   0     1746.44     1847.93     42.38 o 
   6   5   0      131.16      137.52     14.51 o 
   8   5   0       13.57       -5.89     10.18 o 
  10   5   0      817.15      795.09     73.19 o 
  12   5   0       77.72      144.57     48.18 o 
  14   5   0       27.36       33.74     70.52 o 
   0   6   0     1631.03     1754.00     63.55 o 
   2   6   0      337.12      290.35     14.61 o 
   4   6   0     1977.56     1886.03     56.10 o 
   6   6   0      125.01      114.22     11.00 o 
   8   6   0      395.75      472.26     30.57 o 
  10   6   0      340.41      251.59     43.99 o 
  12   6   0      141.71      166.57     45.73 o 
  14   6   0        2.37        9.76     33.47 o 
   2   7   0     3806.87     3937.90     90.00 o 
   4   7   0     6413.92     6463.41    167.75 o 
   6   7   0      364.31      385.94     26.90 o 
   8   7   0       62.12       67.40     15.49 o 
  10   7   0      272.61      365.25     85.17 o 
  12   7   0        4.01      -21.38     28.23 o 
   2   8   0        7.00       20.08      6.36 o 
   4   8   0      233.61      293.59     25.62 o 
   6   8   0      445.01      472.73     30.86 o 
   8   8   0       90.10      112.95     18.68 o 
  10   8   0       30.16       58.76     29.96 o 
  12   8   0       40.43       28.84     35.81 o 
   2   9   0      118.80      127.72     12.69 o 
   4   9   0       20.57       36.73     14.05 o 
   6   9   0      153.30      180.81     24.72 o 
   8   9   0      115.67       61.81     17.28 o 
  10   9   0       69.62       31.38     29.91 o 
  12   9   0        7.20       38.63     39.21 o 
   0  10   0     2221.82     2059.43    103.20 o 
   2  10   0        7.84       -2.17      7.29 o 
   4  10   0     1810.50     1743.31     99.14 o 
   6  10   0     1005.20     1027.10     93.37 o 
   8  10   0      104.09       61.75     19.78 o 
  10  10   0       37.91       30.37     53.03 o 
  12  10   0       40.34      -16.13     64.63 o 
   2  11   0       39.50       64.36     15.66 o 
   4  11   0       38.75       26.17     14.18 o 
   6  11   0        8.26       23.47     13.80 o 
   8  11   0        6.90      -14.21     15.36 o 
  10  11   0       12.98       59.10     34.13 o 
  12  11   0        3.41      130.96    105.65 o 
   0  12   0     1812.40     1766.21     76.04 o 
   2  12   0      184.39      184.35     23.89 o 
   4  12   0       49.07       65.29     18.88 o 
   6  12   0       50.42       49.78     18.58 o 
   8  12   0       11.99       47.13     20.90 o 
  10  12   0        2.74       28.00     38.18 o 
  12  12   0        5.88      -19.36     30.69 o 
   2  13   0       88.37       51.54     18.11 o 
   4  13   0        1.02       -3.81     13.32 o 
   6  13   0      208.48      244.58     31.61 o 
   8  13   0      143.78      120.85     56.38 o 
  10  13   0        0.86      -10.30     30.03 o 
   0  14   0      272.35      179.15     50.94 o 
   2  14   0       24.62       -2.67     14.88 o 
   4  14   0       73.74       85.16     20.23 o 
   6  14   0       65.07       87.94     22.15 o 
   8  14   0        0.47        4.95     21.10 o 
  10  14   0        9.73      -39.34     31.44 o 
   2  15   0      129.16       86.78     31.47 o 
   4  15   0       96.94       99.12     21.69 o 
   6  15   0       94.27      127.52     31.50 o 
   8  15   0        0.42       -2.85     24.41 o 
  10  15   0        4.72      -17.91     64.22 o 
   0  16   0      118.67      148.77     52.83 o 
   2  16   0        1.15       44.28     31.51 o 
   4  16   0       57.05       50.42     20.94 o 
   6  16   0       18.07       41.71     21.40 o 
   8  16   0        0.02        7.72     26.24 o 
   2  17   0       73.16      110.20     35.20 o 
   4  17   0        4.33       11.87     27.92 o 
   6  17   0        0.36      -20.66     28.25 o 
   8  17   0        1.38       15.84     40.12 o 
   0  18   0        0.71       23.94     40.57 o 
   2  18   0      354.97      507.41     66.54 o 
   4  18   0        4.43       51.74     36.30 o 
   6  18   0        0.04       31.13     30.67 o 
   2  19   0       14.64       -5.29     50.03 o 
   4  19   0       24.24       16.16     31.50 o 
   6  19   0        9.55      -22.78     34.29 o 
   0  20   0        3.24      -22.22     37.44 o 
   2  20   0       14.84       11.92     34.25 o 
   4  20   0       47.08       33.14     31.61 o 
   1   1   1     1473.85     1560.74     24.43 o 
   2   1   1      637.67      689.37     14.22 o 
   3   1   1      467.10      492.00     13.24 o 
   4   1   1     1457.37     1351.71     28.25 o 
   5   1   1        7.93        5.75      4.23 o 
   6   1   1       50.59       47.84      5.63 o 
   7   1   1      538.19      583.98     18.60 o 
   8   1   1      122.58      136.21     12.08 o 
   9   1   1      153.63      152.40     18.12 o 
  10   1   1       94.27      100.88     15.53 o 
  11   1   1      174.69      171.54     17.80 o 
  12   1   1      108.73      121.08     17.54 o 
  13   1   1        1.31        8.88     17.35 o 
  14   1   1        4.01        7.19     30.56 o 
   0   2   1    50756.30    53616.23   1059.83 o 
   1   2   1      477.31      521.59     11.99 o 
   2   2   1    22757.14    23146.92    293.26 o 
   3   2   1     1713.69     1653.14     24.58 o 
   4   2   1     4866.58     4972.30     69.09 o 
   6   2   1        0.02        1.13      4.46 o 
   7   2   1      146.92      147.44      9.62 o 
   8   2   1      218.61      280.01     16.67 o 
   9   2   1       62.21       52.92     10.06 o 
  10   2   1       37.73       29.93     12.14 o 
  11   2   1       88.53       88.26     16.66 o 
  12   2   1        2.26       -8.32     14.67 o 
  13   2   1       17.25       35.53     25.40 o 
  14   2   1        3.27       -1.80     34.83 o 
   1   3   1      726.47      607.95     14.41 o 
   2   3   1      158.19      136.13      5.11 o 
   3   3   1     2203.42     2295.17     34.24 o 
   4   3   1      939.22      915.11     16.95 o 
   5   3   1      243.88      253.50     10.42 o 
   6   3   1      226.93      251.59     11.51 o 
   7   3   1      584.70      681.83     29.43 o 
   8   3   1      190.76      229.68     14.41 o 
   9   3   1        6.38        2.11      8.66 o 
  10   3   1      337.07      326.79     34.36 o 
  11   3   1        0.54        5.67     13.46 o 
  12   3   1       18.34       -2.82     18.99 o 
  13   3   1        0.05        8.92     23.31 o 
  14   3   1       11.96       36.52     26.20 o 
   0   4   1     2079.60     1908.03     45.04 o 
   1   4   1    46769.24    47852.62    666.08 o 
   2   4   1     5261.75     5112.80     83.77 o 
   3   4   1      358.51      367.56     15.57 o 
   4   4   1      622.69      627.91     20.07 o 
   5   4   1        0.01        6.87      4.04 o 
   6   4   1     4479.12     4490.65     61.03 o 
   7   4   1      366.68      315.98     14.07 o 
   8   4   1        9.34       -9.10      7.31 o 
   9   4   1       48.32       52.48     11.10 o 
  10   4   1      183.28      139.27     22.74 o 
  11   4   1        5.95        7.58     18.05 o 
  12   4   1       92.17       20.95     36.48 o 
  13   4   1        2.46       28.37     24.00 o 
  14   4   1       18.43       -1.76     24.74 o 
   1   5   1    13015.95    13245.98    189.84 o 
   2   5   1    13725.30    14122.10    217.02 o 
   3   5   1     5204.41     5119.73     86.23 o 
   4   5   1     2959.46     2966.81     44.71 o 
   5   5   1      439.02      512.32     13.82 o 
   6   5   1      416.12      426.68     13.82 o 
   7   5   1       38.00       38.23      6.33 o 
   8   5   1       29.82       23.95      7.50 o 
   9   5   1       12.46       14.08     14.94 o 
  10   5   1        6.59       10.82     20.53 o 
  11   5   1       10.57       34.14     20.30 o 
  12   5   1       15.82       11.73     19.14 o 
  13   5   1        1.09       -6.37     24.74 o 
  14   5   1       40.97       54.10     27.47 o 
   0   6   1      177.58      212.98     13.82 o 
   1   6   1        4.37        4.85      3.95 o 
   2   6   1      875.02      774.87     19.73 o 
   3   6   1     6157.41     6019.37    100.80 o 
   4   6   1     5508.08     5577.55     88.81 o 
   5   6   1      279.47      326.96     12.36 o 
   6   6   1      740.91      753.23     17.83 o 
   7   6   1      849.96      808.27     20.74 o 
   8   6   1        8.72       -8.71      9.17 o 
   9   6   1       75.70       71.68     20.12 o 
  10   6   1      180.35      231.52     30.34 o 
  11   6   1        0.99       -8.00     20.82 o 
  12   6   1       28.81       40.28     24.76 o 
  13   6   1        0.02       -7.32     21.58 o 
  14   6   1        1.14       15.52     24.53 o 
   1   7   1     2041.54     2046.98     37.07 o 
   2   7   1        0.26        6.70      6.93 o 
   3   7   1      586.31      568.10     18.02 o 
   4   7   1     8507.99     8741.58    143.79 o 
   5   7   1       17.77       20.59      5.19 o 
   6   7   1       72.90       50.80      8.26 o 
   7   7   1        3.81        0.02      7.44 o 
   8   7   1        8.61        6.08      8.99 o 
   9   7   1       66.64       51.06     16.82 o 
  10   7   1       93.83       90.11     23.33 o 
  11   7   1        4.16        7.76     27.47 o 
  12   7   1        0.27      -15.62     20.82 o 
  13   7   1        1.38       20.12     25.64 o 
   0   8   1      307.47      314.53     27.75 o 
   1   8   1     1167.46     1127.03     24.68 o 
   2   8   1       12.54       23.46      4.68 o 
   3   8   1      427.10      504.98     17.58 o 
   4   8   1     2754.10     2797.34     51.54 o 
   6   8   1      836.44      801.49     44.38 o 
   7   8   1      616.85      674.39     26.77 o 
   8   8   1      219.33      218.47     18.08 o 
   9   8   1      263.31      264.32     26.42 o 
  10   8   1       17.74       22.91     19.32 o 
  11   8   1        0.19      -21.54     17.96 o 
  12   8   1       45.12       47.66     26.86 o 
  13   8   1        9.94       15.08     23.19 o 
   1   9   1      317.52      331.08     18.25 o 
   2   9   1     2093.83     2107.11     39.79 o 
   3   9   1      255.89      237.06     15.49 o 
   4   9   1     1100.29     1083.82     31.34 o 
   5   9   1      748.62      899.26     34.15 o 
   6   9   1      496.37      488.30     37.43 o 
   7   9   1       89.34       98.12     12.71 o 
   8   9   1      153.80      224.02     19.57 o 
   9   9   1       93.25       86.83     30.58 o 
  10   9   1       11.31       19.86     19.30 o 
  11   9   1        1.29       16.82     21.03 o 
  12   9   1        2.81       12.21     22.54 o 
  13   9   1        0.81       26.94     23.59 o 
   0  10   1      289.09      301.18     20.12 o 
   1  10   1      116.78      122.73      9.60 o 
   2  10   1     3112.72     3049.57     63.43 o 
   3  10   1      468.86      436.23     22.45 o 
   4  10   1       55.74       78.18     11.21 o 
   5  10   1      110.72      135.80     14.15 o 
   6  10   1      193.10      156.23     16.58 o 
   7  10   1      384.79      391.71     24.25 o 
   8  10   1        8.41        6.59     13.91 o 
   9  10   1        0.52      -11.47     14.45 o 
  10  10   1       10.60        0.84     18.86 o 
  11  10   1        5.45       15.66     21.58 o 
  12  10   1       19.41       61.60     27.29 o 
   1  11   1       61.20       66.54      9.31 o 
   2  11   1       58.17      103.58     13.31 o 
   3  11   1       20.75       23.68      8.94 o 
   4  11   1      179.26      163.92     15.22 o 
   5  11   1      162.00      151.74     15.53 o 
   6  11   1      716.90      771.06     35.88 o 
   7  11   1       42.56       47.61     12.17 o 
   8  11   1      323.35      298.91     25.19 o 
   9  11   1       43.52       28.51     17.03 o 
  10  11   1        1.99       21.70     27.96 o 
  11  11   1        7.98      -15.56     21.93 o 
  12  11   1        9.45       32.19     27.41 o 
   0  12   1      767.92      645.12     31.33 o 
   2  12   1        9.44       19.39      9.24 o 
   3  12   1       82.51       47.70     10.90 o 
   4  12   1       62.10       70.96     13.07 o 
   5  12   1       35.14       59.03     12.87 o 
   6  12   1      601.25      592.94     28.60 o 
   7  12   1       81.69       66.01     13.44 o 
   8  12   1        7.28       -2.01     12.34 o 
   9  12   1       92.49       68.38     20.18 o 
  10  12   1      106.62       94.93     27.66 o 
  11  12   1        1.26       -1.54     25.77 o 
  12  12   1        5.93      -12.08     21.87 o 
   1  13   1       11.22       22.38      9.79 o 
   2  13   1       40.59       63.98     11.79 o 
   3  13   1      101.64      107.71     13.94 o 
   4  13   1       13.00        0.78     10.06 o 
   5  13   1       56.62       73.08     14.45 o 
   6  13   1       10.02       11.41     11.65 o 
   7  13   1       51.87       51.33     13.47 o 
   8  13   1        3.54       14.32     13.72 o 
   9  13   1       14.47        2.21     17.87 o 
  10  13   1        0.00       19.21     24.27 o 
  11  13   1        1.96       21.91     25.71 o 
   0  14   1      934.07      878.95     71.55 o 
   1  14   1      107.30      112.05     21.59 o 
   2  14   1        9.07       11.86     10.49 o 
   3  14   1        8.96       25.09     11.72 o 
   4  14   1        1.42       12.51     11.62 o 
   5  14   1        4.46        2.90     11.71 o 
   6  14   1      301.43      266.75     21.80 o 
   7  14   1        1.27        5.13     12.80 o 
   8  14   1       41.19       47.78     17.31 o 
   9  14   1        0.87       21.72     23.09 o 
  10  14   1       73.82       68.67     27.15 o 
   1  15   1       57.09       31.74     18.75 o 
   2  15   1       11.37       12.82     16.88 o 
   3  15   1       61.63       49.34     13.50 o 
   4  15   1       40.27       26.59     14.05 o 
   5  15   1        3.53        5.21     12.20 o 
   6  15   1        1.41       13.68     12.78 o 
   7  15   1        1.85        9.41     13.73 o 
   8  15   1      204.78      217.28     24.48 o 
   9  15   1        6.11      -16.89     21.52 o 
  10  15   1        3.70        2.28     23.65 o 
   0  16   1       23.74       -9.85     25.33 o 
   1  16   1       50.00       48.94     20.61 o 
   2  16   1       50.40       32.90     19.08 o 
   3  16   1        3.97       -0.50     23.16 o 
   4  16   1       16.93       27.92     13.18 o 
   5  16   1       19.78       11.67     13.57 o 
   6  16   1        3.20       24.52     14.52 o 
   7  16   1        1.61       14.62     15.01 o 
   8  16   1        2.23        7.78     17.52 o 
   9  16   1        8.00      -20.78     24.28 o 
   1  17   1        6.52        0.45     19.67 o 
   2  17   1       63.79       67.24     24.00 o 
   3  17   1        3.25       -4.26     21.00 o 
   4  17   1      162.38      150.69     32.75 o 
   5  17   1       17.12       38.94     17.41 o 
   6  17   1       22.72        8.02     15.25 o 
   7  17   1        0.46        2.96     16.13 o 
   8  17   1       30.31       60.32     19.95 o 
   0  18   1        0.46       27.06     33.45 o 
   1  18   1        0.90       23.13     22.35 o 
   2  18   1        2.87       26.56     23.76 o 
   3  18   1       11.43       -2.05     21.43 o 
   4  18   1        1.06      -10.81     21.64 o 
   5  18   1        0.13       35.54     23.40 o 
   6  18   1       21.79       25.19     26.33 o 
   7  18   1        0.93       20.13     18.04 o 
   1  19   1       16.21       10.35     23.96 o 
   2  19   1        0.25       -4.77     23.79 o 
   3  19   1        3.62       -0.58     23.72 o 
   4  19   1        0.39        9.35     23.85 o 
   5  19   1        3.89        2.00     25.30 o 
   6  19   1        0.34      -10.87     24.76 o 
   0  20   1       65.66       90.67     47.27 o 
   1  20   1        0.05       14.75     24.67 o 
   2  20   1       19.63       13.75     24.38 o 
   3  20   1        2.53        8.82     25.02 o 
   4  20   1       26.90       35.69     25.34 o 
   0   0   2    42686.59    42109.95   1669.94 o 
   1   0   2      199.35      141.58     12.26 o 
   2   0   2    18250.15    18010.99    521.39 o 
   3   0   2     6123.31     5684.66    143.05 o 
   4   0   2       78.75       74.10      6.99 o 
   5   0   2       63.02       59.43     11.47 o 
   6   0   2     2595.13     2509.45     57.74 o 
   7   0   2      273.39      308.15     21.85 o 
   8   0   2     1243.23     1104.87     43.27 o 
   9   0   2      591.04      549.48     35.98 o 
  10   0   2       89.05       72.64     19.55 o 
  11   0   2      312.38      274.65     30.70 o 
  12   0   2      257.37      234.94     31.43 o 
  13   0   2        1.04       -9.08     20.04 o 
  14   0   2        3.08       13.38     33.98 o 
   1   1   2      229.46      255.71      6.65 o 
   2   1   2     2067.63     2130.83     36.50 o 
   3   1   2     4651.46     4548.25     69.32 o 
   4   1   2     2170.25     2192.76     41.33 o 
   5   1   2       56.19       78.81      6.72 o 
   6   1   2     1725.19     1767.03     38.16 o 
   7   1   2      390.10      373.34     17.90 o 
   8   1   2      253.56      273.19     16.53 o 
   9   1   2       19.36       16.40      8.40 o 
  10   1   2      306.42      307.96     22.85 o 
  11   1   2       54.46       39.54     12.76 o 
  12   1   2        2.21        4.90     13.16 o 
  13   1   2        5.31       15.45     17.82 o 
  14   1   2       63.89      108.66     29.04 o 
   1   2   2     2923.99     2506.69     41.95 o 
   2   2   2     2031.16     2112.66     30.94 o 
   3   2   2      278.16      238.49      8.44 o 
   4   2   2     1042.07      931.74     17.78 o 
   5   2   2      148.70      142.11     10.64 o 
   6   2   2      918.09      888.53     24.31 o 
   7   2   2      471.96      491.51     21.03 o 
   8   2   2        8.95       13.44      6.89 o 
   9   2   2      122.18      106.02     15.14 o 
  10   2   2      301.95      319.29     22.42 o 
  11   2   2        3.93        3.93     10.87 o 
  12   2   2      266.90      205.50     33.36 o 
  13   2   2       14.51       -0.38     22.12 o 
  14   2   2        0.73        2.81     25.94 o 
   1   3   2     4703.70     4377.22     70.26 o 
   2   3   2    76087.79    78340.43   1027.91 o 
   3   3   2     7564.55     7445.86     94.53 o 
   4   3   2     3673.22     3996.86     57.20 o 
   5   3   2      379.60      410.07     15.00 o 
   6   3   2      736.67      839.17     20.79 o 
   7   3   2      267.05      302.69     13.72 o 
   8   3   2        3.08        3.84      6.93 o 
   9   3   2      287.44      278.96     17.14 o 
  10   3   2      121.62      100.97     17.16 o 
  11   3   2       15.81        5.91     14.21 o 
  12   3   2        2.74       32.66     20.27 o 
  13   3   2       13.20      -25.82     19.49 o 
  14   3   2       20.01       21.44     24.00 o 
   0   4   2     5787.90     6023.88    126.94 o 
   1   4   2    11837.38    11641.35    157.77 o 
   2   4   2    18370.98    18318.92    280.06 o 
   3   4   2     1863.24     1782.15     30.41 o 
   4   4   2     1342.78     1209.34     22.03 o 
   5   4   2      130.98      130.50      7.50 o 
   6   4   2       69.06       79.09      8.16 o 
   7   4   2      520.04      539.84     19.30 o 
   8   4   2      232.53      248.32     15.11 o 
   9   4   2      609.74      605.41     27.86 o 
  10   4   2       63.25       65.49     14.80 o 
  11   4   2        0.02      -15.38     17.25 o 
  12   4   2        0.44        0.72     17.87 o 
  13   4   2        3.60        6.16     24.75 o 
  14   4   2        0.50      -21.90     31.85 o 
   1   5   2      234.88      255.32      8.24 o 
   2   5   2     2173.33     2082.59     39.89 o 
   3   5   2     1019.26     1048.80     23.11 o 
   4   5   2     4668.57     4866.71     68.95 o 
   5   5   2       50.28       40.90      6.00 o 
   6   5   2      516.46      567.58     15.49 o 
   7   5   2       69.43       93.43      8.33 o 
   8   5   2      926.37      903.20     28.59 o 
   9   5   2      280.96      277.86     28.97 o 
  10   5   2       32.65       -4.57     16.76 o 
  11   5   2        3.80       -6.53     17.34 o 
  12   5   2       33.67       43.88     24.41 o 
  13   5   2       10.90        5.07     22.86 o 
  14   5   2       14.12       26.05     36.83 o 
   0   6   2     7862.39     7645.76    145.13 o 
   1   6   2     2022.35     2226.98     34.62 o 
   2   6   2      754.26      774.95     19.09 o 
   3   6   2      540.04      554.93     18.82 o 
   4   6   2      963.26      840.47     24.82 o 
   5   6   2      247.92      259.37     11.65 o 
   6   6   2       72.68       76.20      6.90 o 
   7   6   2      246.11      251.81     14.03 o 
   8   6   2      247.84      277.71     21.41 o 
   9   6   2        6.24       17.59     13.59 o 
  10   6   2      108.39       52.62     23.91 o 
  11   6   2       33.32       32.68     20.69 o 
  12   6   2       12.15        9.76     21.15 o 
  13   6   2        0.18      -27.02     22.06 o 
  14   6   2       13.07       31.38     25.67 o 
   1   7   2     2118.70     2013.30     32.75 o 
   2   7   2        0.14       11.76      6.58 o 
   3   7   2      228.15      218.47     11.78 o 
   4   7   2     4808.48     4830.45     87.64 o 
   5   7   2       25.86       27.26      6.55 o 
   6   7   2        8.72        5.58      6.42 o 
   7   7   2      326.32      380.92     19.06 o 
   8   7   2      261.45      300.75     26.03 o 
   9   7   2      177.83      156.31     21.08 o 
  10   7   2        6.13       24.12     18.83 o 
  11   7   2        9.23        1.35     17.79 o 
  12   7   2        0.21        0.26     22.40 o 
  13   7   2        0.05       19.45     24.56 o 
   0   8   2      177.53      183.82     15.03 o 
   1   8   2     2496.97     2568.01     40.80 o 
   2   8   2      778.71      746.96     19.57 o 
   3   8   2     2842.94     2668.66     49.47 o 
   4   8   2     1999.52     1956.69     42.79 o 
   5   8   2       87.76       95.06     11.10 o 
   6   8   2      199.07      189.60     15.02 o 
   7   8   2     1205.01     1058.49     53.53 o 
   8   8   2      277.85      303.61     23.95 o 
   9   8   2       31.78       17.25     14.48 o 
  10   8   2       56.03       49.78     22.19 o 
  11   8   2       48.53       62.36     32.57 o 
  12   8   2        9.82        8.09     22.39 o 
  13   8   2        0.51      -32.65     21.77 o 
   1   9   2        0.32        5.46      4.51 o 
   2   9   2     1275.82     1228.70     30.39 o 
   3   9   2       81.90      100.20      9.35 o 
   4   9   2      248.67      259.64     16.62 o 
   5   9   2      887.26      882.93     33.69 o 
   6   9   2       68.60       76.00     11.52 o 
   7   9   2      159.68      185.19     17.40 o 
   8   9   2      233.39      238.58     20.35 o 
   9   9   2       23.05       11.78     14.94 o 
  10   9   2       62.64       97.73     30.61 o 
  11   9   2        2.10      -11.11     20.06 o 
  12   9   2        4.52       18.53     22.89 o 
  13   9   2        6.93       46.20     27.52 o 
   0  10   2       21.91       21.17      7.99 o 
   1  10   2      537.90      544.02     16.26 o 
   2  10   2       92.22       82.85      9.28 o 
   3  10   2      135.60      141.95     13.49 o 
   4  10   2        3.28       19.72      8.51 o 
   5  10   2      393.20      424.74     33.81 o 
   6  10   2     1260.91     1186.34     36.33 o 
   7  10   2      301.71      317.35     21.70 o 
   8  10   2       13.73       10.67     11.76 o 
   9  10   2       55.68       80.92     22.46 o 
  10  10   2        7.25        4.91     18.88 o 
  11  10   2        3.52       15.43     23.42 o 
  12  10   2        6.94       24.76     30.15 o 
   1  11   2       66.19       61.58      8.20 o 
   2  11   2     1199.69     1200.88     33.66 o 
   3  11   2      179.58      244.39     18.88 o 
   4  11   2        6.22       14.12      9.04 o 
   5  11   2      125.17      121.41     14.47 o 
   6  11   2      109.38      159.10     18.55 o 
   7  11   2       36.60       32.17     12.24 o 
   8  11   2       12.73        7.97     12.19 o 
   9  11   2      276.30      333.18     32.29 o 
  10  11   2        2.36       21.29     20.61 o 
  11  11   2        4.26        3.01     21.65 o 
  12  11   2        8.23      -15.50     29.69 o 
   0  12   2       40.76       54.02     10.92 o 
   1  12   2       43.33       34.88      9.72 o 
   2  12   2       34.79       32.84      9.97 o 
   3  12   2       88.26       56.78     11.06 o 
   4  12   2       63.02       43.38     11.53 o 
   5  12   2      261.58      301.45     24.07 o 
   6  12   2        3.15       10.32     11.54 o 
   7  12   2      325.22      352.77     24.32 o 
   8  12   2       61.87       58.88     15.19 o 
   9  12   2        0.11       19.25     18.37 o 
  10  12   2        0.06      -10.84     21.93 o 
  11  12   2        7.44       32.33     23.99 o 
  12  12   2        0.86       39.96     24.82 o 
   1  13   2        7.86        6.69     13.27 o 
   2  13   2       95.31      116.47     14.29 o 
   3  13   2      134.01      100.76     15.94 o 
   4  13   2       13.27       40.50     12.06 o 
   5  13   2      161.76      123.59     16.48 o 
   6  13   2      197.03      183.04     19.13 o 
   7  13   2        2.04        7.82     12.22 o 
   8  13   2      157.11      173.35     28.40 o 
   9  13   2       70.89       79.28     22.36 o 
  10  13   2        5.31       20.36     23.43 o 
  11  13   2        3.35       11.36     29.13 o 
   0  14   2      572.85      643.79     61.51 o 
   1  14   2       47.22       96.94     21.34 o 
   2  14   2       38.46       44.17     12.12 o 
   3  14   2       26.52       53.36     12.81 o 
   4  14   2        1.76       -5.12     11.08 o 
   5  14   2       17.51       23.93     12.89 o 
   6  14   2       29.35       27.13     13.59 o 
   7  14   2        0.21       -9.69     12.58 o 
   8  14   2       74.74       50.63     16.49 o 
   9  14   2       17.38       16.87     20.33 o 
  10  14   2        3.03      -26.85     22.25 o 
   1  15   2      158.91      186.12     27.17 o 
   2  15   2        5.04        2.67     13.35 o 
   3  15   2       60.86       64.80     14.44 o 
   4  15   2        0.01        6.40     12.18 o 
   5  15   2       43.24       54.33     15.75 o 
   6  15   2        3.69       18.18     14.36 o 
   7  15   2      106.31      106.59     17.68 o 
   8  15   2        6.06       21.43     16.87 o 
   9  15   2       15.46       25.35     20.94 o 
  10  15   2       15.09      -12.42     22.75 o 
   0  16   2      117.36      139.28     36.90 o 
   1  16   2       44.61       35.92     30.54 o 
   2  16   2        7.70        3.67     18.65 o 
   3  16   2        1.89      -12.91     17.43 o 
   4  16   2       33.60       58.33     17.67 o 
   5  16   2       26.86        3.55     13.93 o 
   6  16   2       13.47       31.88     15.78 o 
   7  16   2       34.03       48.84     16.95 o 
   8  16   2       49.55       68.90     20.74 o 
   9  16   2        0.04       26.79     23.72 o 
   1  17   2        5.02        7.90     19.00 o 
   2  17   2       63.56       52.31     22.22 o 
   3  17   2        7.01      -11.63     19.05 o 
   4  17   2        2.38      -13.48     19.33 o 
   5  17   2        0.58        6.58     17.64 o 
   6  17   2        1.56       19.91     15.29 o 
   7  17   2        0.02       32.80     17.07 o 
   8  17   2       10.39       24.54     21.59 o 
   0  18   2       37.77       52.56     46.00 o 
   1  18   2       22.79       17.88     22.43 o 
   2  18   2       30.22       49.14     24.30 o 
   3  18   2       12.16       35.71     23.67 o 
   4  18   2        1.19       36.95     39.73 o 
   5  18   2       30.85       45.62     22.77 o 
   6  18   2        2.46      -11.23     19.41 o 
   7  18   2        3.75       -9.83     19.83 o 
   1  19   2       23.79       38.68     24.67 o 
   2  19   2       22.21       43.10     24.86 o 
   3  19   2       21.32       39.89     25.71 o 
   4  19   2        6.81       17.99     24.57 o 
   5  19   2        0.01      -14.35     27.53 o 
   6  19   2        4.18      -10.88     24.34 o 
   0  20   2       37.82       32.85     34.37 o 
   1  20   2        3.32       28.86     24.10 o 
   2  20   2       31.13       38.23     33.03 o 
   3  20   2        3.99       42.09     25.16 o 
   4  20   2        3.87       16.63     24.49 o 
   1   1   3    10547.34     9749.98    150.04 o 
   2   1   3      665.24      576.91     13.89 o 
   3   1   3       99.65      105.97      5.36 o 
   4   1   3      132.23      137.03     14.65 o 
   5   1   3     1275.76     1261.42     36.21 o 
   6   1   3     1855.34     1951.60     47.58 o 
   7   1   3      740.64      851.76     31.25 o 
   8   1   3      414.40      438.90     23.16 o 
   9   1   3       24.88       14.26      8.53 o 
  10   1   3       10.34       16.94     10.72 o 
  11   1   3        2.59        1.55     11.13 o 
  12   1   3      294.90      340.16     33.17 o 
  13   1   3       73.61       61.57     19.62 o 
  14   1   3       17.19      -35.92     33.41 o 
   0   2   3     8953.80     8766.65    160.46 o 
   1   2   3     7210.21     6822.25     99.84 o 
   2   2   3     4483.78     4424.48     63.92 o 
   3   2   3      344.13      322.10     10.49 o 
   4   2   3      347.88      375.26     11.93 o 
   5   2   3      785.58      782.50     18.42 o 
   6   2   3      470.00      543.61     17.96 o 
   7   2   3      670.77      708.01     21.52 o 
   8   2   3        0.00       -9.38      6.25 o 
   9   2   3       96.31       85.72     11.34 o 
  10   2   3       77.33       77.23     13.34 o 
  11   2   3      190.49      161.06     17.67 o 
  12   2   3       40.93       47.36     18.12 o 
  13   2   3       23.80       19.04     19.20 o 
  14   2   3       86.82       85.42     29.74 o 
   1   3   3     9922.11     9939.82    165.71 o 
   2   3   3     1843.12     1693.88     28.30 o 
   3   3   3      161.19      160.17      7.52 o 
   4   3   3       37.72       49.74      5.25 o 
   5   3   3     5623.18     5852.43     82.18 o 
   6   3   3     1285.36     1334.77     25.65 o 
   7   3   3       76.80       57.02      7.72 o 
   8   3   3       62.32       66.44     10.25 o 
   9   3   3        0.03        1.42      8.12 o 
  10   3   3       21.67       27.72     11.90 o 
  11   3   3      247.19      250.34     24.42 o 
  12   3   3        1.91       24.53     19.42 o 
  13   3   3        1.00      -14.70     20.79 o 
  14   3   3       28.54       26.24     25.66 o 
   0   4   3       57.91       60.96      8.94 o 
   1   4   3    10877.22    10819.81    147.71 o 
   2   4   3    17402.33    17551.48    236.67 o 
   3   4   3       37.43       28.14      4.63 o 
   4   4   3     2034.52     2072.08     32.05 o 
   5   4   3        9.64       20.23      4.65 o 
   6   4   3      499.51      525.94     15.47 o 
   7   4   3       83.21      105.14     10.13 o 
   8   4   3       99.39       98.22     11.09 o 
   9   4   3       36.85       23.59     10.18 o 
  10   4   3       23.01       26.57     16.37 o 
  11   4   3        2.95       -5.79     15.86 o 
  12   4   3        0.31       26.37     19.94 o 
  13   4   3        0.20       10.27     34.73 o 
  14   4   3       21.11        4.98     26.21 o 
   1   5   3     1048.12      942.49     17.71 o 
   2   5   3     5561.94     5560.53     85.85 o 
   3   5   3     2347.11     2230.03     37.40 o 
   4   5   3       16.00       10.93      4.18 o 
   5   5   3     1748.51     1647.66     28.01 o 
   6   5   3      178.10      192.05     10.26 o 
   7   5   3       64.95       61.20      7.42 o 
   8   5   3      240.02      227.11     18.62 o 
   9   5   3      705.22      711.32     35.04 o 
  10   5   3       75.94       54.53     22.33 o 
  11   5   3       56.80       82.11     23.52 o 
  12   5   3        1.91      -21.00     25.92 o 
  13   5   3        1.03       15.06     27.04 o 
  14   5   3        4.93        2.16     24.65 o 
   0   6   3     1083.66     1140.62     36.25 o 
   1   6   3     2484.60     2375.21     36.92 o 
   2   6   3      276.43      282.18     16.20 o 
   3   6   3      725.78      801.81     20.52 o 
   4   6   3     2550.69     2640.15     48.54 o 
   5   6   3       63.32       64.69      6.29 o 
   6   6   3      270.91      305.81     13.49 o 
   7   6   3      367.76      424.40     17.86 o 
   8   6   3       45.29       78.17     12.93 o 
   9   6   3        3.48       19.84     12.44 o 
  10   6   3      183.56      237.06     29.97 o 
  11   6   3        0.72      -22.08     17.22 o 
  12   6   3        0.97       37.05     22.77 o 
  13   6   3        2.24        6.61     23.29 o 
  14   6   3        7.78      -33.46     22.31 o 
   1   7   3        2.81        6.05      3.88 o 
   2   7   3        8.96        0.65      4.71 o 
   3   7   3     3781.93     3846.01     70.43 o 
   4   7   3     6617.23     6718.29    106.83 o 
   5   7   3       26.01       15.45      8.35 o 
   6   7   3        1.04        3.93      6.29 o 
   7   7   3       98.61       94.67     15.61 o 
   8   7   3      367.05      332.58     29.88 o 
   9   7   3       50.47       37.85     15.24 o 
  10   7   3        2.91       10.19     18.26 o 
  11   7   3       43.55       66.39     23.11 o 
  12   7   3        0.86       32.04     23.60 o 
  13   7   3        5.02        6.41     23.23 o 
   0   8   3     1969.26     1919.48     46.65 o 
   1   8   3     1711.10     1600.31     28.58 o 
   2   8   3      538.19      554.37     24.72 o 
   3   8   3      122.29      104.13     11.62 o 
   4   8   3      475.96      442.14     19.67 o 
   5   8   3      108.05      128.25     10.98 o 
   6   8   3       26.39       55.90     13.70 o 
   7   8   3      143.78      153.60     14.59 o 
   8   8   3      202.88      196.87     21.69 o 
   9   8   3       51.76       62.03     17.38 o 
  10   8   3       29.77       42.75     20.28 o 
  11   8   3        6.81       -4.36     22.27 o 
  12   8   3        0.34       11.25     23.22 o 
  13   8   3        0.14      -22.63     24.53 o 
   1   9   3      363.42      376.02     13.29 o 
   2   9   3      709.63      701.12     19.16 o 
   3   9   3     1304.78     1270.32     30.35 o 
   4   9   3      237.57      295.59     18.43 o 
   5   9   3      178.76      177.82     14.84 o 
   6   9   3      454.75      486.59     24.32 o 
   7   9   3        8.05       30.12     10.95 o 
   8   9   3       78.40       53.85     15.92 o 
   9   9   3        0.12        9.58     14.04 o 
  10   9   3        2.48      -18.21     17.37 o 
  11   9   3        0.12        1.04     21.17 o 
  12   9   3        3.71      -31.95     21.30 o 
  13   9   3        3.50       -6.31     35.03 o 
   0  10   3       56.22       96.13     13.80 o 
   1  10   3      596.57      595.40     17.35 o 
   2  10   3      840.31      755.27     24.44 o 
   3  10   3      273.68      268.73     15.18 o 
   4  10   3        5.60       13.44      8.21 o 
   5  10   3      443.24      434.73     26.01 o 
   6  10   3      471.63      461.72     24.96 o 
   7  10   3       70.13      110.85     14.85 o 
   8  10   3        0.77       10.00     13.28 o 
   9  10   3        4.96        4.66     13.78 o 
  10  10   3       53.55       69.47     25.02 o 
  11  10   3        0.22      -13.86     19.43 o 
  12  10   3        0.03      -41.17     27.45 o 
   1  11   3       66.66       75.94     10.44 o 
   2  11   3      617.58      572.27     22.48 o 
   3  11   3      196.01      123.87     18.87 o 
   4  11   3        7.42        7.88      8.79 o 
   5  11   3       43.07       53.74     11.60 o 
   6  11   3      617.58      549.70     28.17 o 
   7  11   3       31.38       44.71     12.76 o 
   8  11   3       65.77       59.85     17.88 o 
   9  11   3       17.51        8.36     14.43 o 
  10  11   3        0.42       43.79     23.03 o 
  11  11   3        6.49       23.14     26.97 o 
  12  11   3       10.53       15.17     21.02 o 
   0  12   3      167.90      210.06     31.05 o 
   1  12   3      633.23      684.42     26.44 o 
   2  12   3      495.37      466.19     23.82 o 
   3  12   3       17.84       20.47      9.54 o 
   4  12   3      416.82      371.61     23.06 o 
   5  12   3        5.33       11.32     10.69 o 
   6  12   3      329.73      306.58     24.85 o 
   7  12   3        3.67       19.04     12.39 o 
   8  12   3      349.67      409.83     34.14 o 
   9  12   3        5.02       23.32     16.27 o 
  10  12   3       13.03       32.86     24.37 o 
  11  12   3        0.05      -26.64     21.99 o 
   1  13   3       46.53       63.66     15.54 o 
   2  13   3       11.85       15.13     11.82 o 
   3  13   3       24.96       40.38     12.30 o 
   4  13   3      271.33      250.05     20.41 o 
   5  13   3       51.89       44.07     13.34 o 
   6  13   3       49.90       33.29     13.63 o 
   7  13   3      151.95      178.31     19.73 o 
   8  13   3       23.53       14.21     18.14 o 
   9  13   3        9.79       40.96     17.46 o 
  10  13   3       30.80       82.17     26.60 o 
  11  13   3        0.00      -20.84     21.52 o 
   0  14   3     1046.26     1044.39     93.09 o 
   1  14   3        0.10        9.08     12.97 o 
   2  14   3       21.45       14.28     13.73 o 
   3  14   3       23.32       36.64     12.40 o 
   4  14   3       36.13       32.91     12.55 o 
   5  14   3       40.81       33.67     12.97 o 
   6  14   3        0.74       -3.60     12.45 o 
   7  14   3       44.56       29.81     14.93 o 
   8  14   3       64.02       65.57     19.35 o 
   9  14   3        5.19       12.75     19.53 o 
  10  14   3       35.78       14.12     33.04 o 
   1  15   3       58.60       74.75     20.73 o 
   2  15   3       11.61       -2.74     16.77 o 
   3  15   3       31.54       42.39     16.78 o 
   4  15   3        6.77       -8.94     12.68 o 
   5  15   3       18.29       -2.51     12.80 o 
   6  15   3        2.10       31.42     14.55 o 
   7  15   3       11.15       10.90     16.47 o 
   8  15   3      109.60      100.75     21.93 o 
   9  15   3       16.10       27.09     21.67 o 
  10  15   3        3.97       11.05     27.81 o 
   0  16   3       93.36      201.55     46.62 o 
   1  16   3        0.93       11.09     17.91 o 
   2  16   3        0.07      -10.53     16.50 o 
   3  16   3       13.92        6.51     16.40 o 
   4  16   3        0.83        9.99     16.86 o 
   5  16   3       43.01       54.72     16.14 o 
   6  16   3       65.24       72.12     18.19 o 
   7  16   3        2.68       -3.85     15.24 o 
   8  16   3       69.07       66.99     21.17 o 
   9  16   3       48.99       72.95     30.45 o 
   1  17   3        8.75       -4.90     18.49 o 
   2  17   3       48.08       28.10     22.21 o 
   3  17   3      181.02      218.99     31.70 o 
   4  17   3        0.80        3.33     19.59 o 
   5  17   3       35.67       36.18     20.24 o 
   6  17   3       22.40       28.00     17.02 o 
   7  17   3        0.27      -14.70     16.96 o 
   8  17   3        0.02       31.65     20.13 o 
   0  18   3       58.78      123.17     38.97 o 
   1  18   3       42.71       45.41     25.33 o 
   2  18   3      126.36       86.03     31.84 o 
   3  18   3       39.13       62.90     25.06 o 
   4  18   3       16.74        0.20     21.82 o 
   5  18   3        5.44       38.07     25.05 o 
   6  18   3        1.50        8.38     19.57 o 
   7  18   3        0.61        4.64     20.44 o 
   1  19   3       25.33       25.96     24.00 o 
   2  19   3       25.65       44.84     25.18 o 
   3  19   3        9.86       23.47     24.49 o 
   4  19   3        5.30      -22.71     22.93 o 
   5  19   3        0.06        6.67     32.25 o 
   0  20   3        0.10       36.50     36.19 o 
   1  20   3       18.22       40.85     22.41 o 
   2  20   3        0.16      -27.06     22.19 o 
   3  20   3        3.77       36.65     23.99 o 
   4  20   3       14.17       -7.31     26.25 o 
   0   0   4    31876.31    30711.00   1226.12 o 
   1   0   4     2299.92     1968.92     67.54 o 
   2   0   4     1757.87     1746.15     52.44 o 
   3   0   4       67.39      106.72     17.55 o 
   4   0   4     3079.78     2946.21     89.41 o 
   5   0   4     2098.18     1893.27     62.89 o 
   6   0   4     1276.14     1330.44     54.57 o 
   7   0   4      871.82      809.01     44.64 o 
   8   0   4        3.17       -5.35     10.60 o 
   9   0   4       34.11       34.88     14.45 o 
  10   0   4       15.34       10.80     15.96 o 
  11   0   4        0.86      -18.28     15.04 o 
  12   0   4       30.27       50.47     22.15 o 
  13   0   4       89.24       34.12     29.32 o 
  14   0   4        2.95       41.42     37.37 o 
   1   1   4        1.19        1.51      4.07 o 
   2   1   4     4936.99     4742.75     72.96 o 
   3   1   4    10328.97    10184.55    160.17 o 
   4   1   4      204.45      189.64     19.49 o 
   5   1   4     1519.89     1513.23     42.01 o 
   6   1   4        2.27       -4.31      6.40 o 
   7   1   4      402.62      427.99     25.90 o 
   8   1   4      207.83      219.16     19.99 o 
   9   1   4      333.13      349.99     22.46 o 
  10   1   4       13.15       11.90     10.26 o 
  11   1   4      484.84      486.27     35.22 o 
  12   1   4       47.15       35.00     15.80 o 
  13   1   4       23.99       11.59     17.76 o 
  14   1   4       29.01       39.18     31.52 o 
   0   2   4       93.48       67.34      7.72 o 
   1   2   4     9145.95     8341.90    122.52 o 
   2   2   4     1381.43     1232.96     33.53 o 
   3   2   4      222.82      160.37     10.25 o 
   4   2   4     1001.83     1002.80     21.26 o 
   5   2   4        9.84       19.75      5.68 o 
   6   2   4      177.16      203.56     14.40 o 
   7   2   4       67.00       64.04      9.32 o 
   8   2   4      222.83      231.00     17.31 o 
   9   2   4      139.47      162.12     13.81 o 
  10   2   4      532.53      525.26     26.81 o 
  11   2   4       41.44       47.98     15.14 o 
  12   2   4       37.68       20.87     16.88 o 
  13   2   4       74.43       85.83     22.97 o 
  14   2   4        1.00        6.97     23.84 o 
   1   3   4    14158.60    13248.16    203.43 o 
   2   3   4       37.26       51.62      5.72 o 
   3   3   4      213.89      203.97      9.56 o 
   4   3   4      822.56      772.93     18.80 o 
   5   3   4      598.78      561.17     19.64 o 
   6   3   4      371.22      385.11     14.69 o 
   7   3   4      253.54      283.87     17.08 o 
   8   3   4       76.50       95.19     12.27 o 
   9   3   4       49.10       41.58      9.41 o 
  10   3   4       25.14        8.10     12.94 o 
  11   3   4      214.41      196.60     37.62 o 
  12   3   4        3.41       -2.52     18.27 o 
  13   3   4       37.89       34.51     23.46 o 
  14   3   4        0.85      -19.52     22.59 o 
   0   4   4    21048.60    21336.62    384.79 o 
   1   4   4      195.76      271.98     13.66 o 
   2   4   4     1144.74     1003.79     22.47 o 
   3   4   4     1176.02     1126.80     22.59 o 
   4   4   4     3023.67     2748.63     45.29 o 
   5   4   4      806.46      796.90     19.61 o 
   6   4   4      116.98      124.53      8.26 o 
   7   4   4        0.27       14.23      6.99 o 
   8   4   4       86.65      118.61     12.24 o 
   9   4   4      291.77      399.84     25.76 o 
  10   4   4       79.90      140.57     19.58 o 
  11   4   4        4.52       11.74     16.86 o 
  12   4   4        5.81        9.36     25.31 o 
  13   4   4       40.67       15.28     25.16 o 
  14   4   4        1.24       53.97     27.00 o 
   1   5   4      201.14      160.50      7.42 o 
   2   5   4     3042.37     2973.80     50.38 o 
   3   5   4     3349.15     3206.75     51.18 o 
   4   5   4       54.03       85.62      7.20 o 
   5   5   4      739.53      700.86     17.80 o 
   6   5   4        0.56        7.12      5.10 o 
   7   5   4        0.03        4.41      6.42 o 
   8   5   4      368.19      434.97     25.60 o 
   9   5   4      104.88      116.16     15.99 o 
  10   5   4      331.63      301.16     25.29 o 
  11   5   4       20.65        8.27     17.06 o 
  12   5   4       69.81       76.48     26.62 o 
  13   5   4        0.23      -20.40     21.89 o 
  14   5   4        0.70      -15.63     21.86 o 
   0   6   4      438.18      424.55     19.95 o 
   1   6   4     5135.78     4877.15     69.24 o 
   2   6   4       88.35       92.23      7.61 o 
   3   6   4     1035.36      913.89     20.30 o 
   4   6   4      103.85       72.25      6.84 o 
   5   6   4      111.71      152.28      8.60 o 
   6   6   4        2.73        5.33      5.64 o 
   7   6   4       10.43       18.75      8.75 o 
   8   6   4       40.74       54.63     12.18 o 
   9   6   4      343.47      299.49     26.25 o 
  10   6   4       56.88       74.89     19.17 o 
  11   6   4       20.91       -3.57     18.73 o 
  12   6   4       47.49       33.28     22.68 o 
  13   6   4        5.62       -0.23     22.13 o 
   1   7   4      762.00      665.86     16.90 o 
   2   7   4     1626.46     1608.41     32.04 o 
   3   7   4      847.91      736.51     28.38 o 
   4   7   4     1540.19     1540.69     33.85 o 
   5   7   4      571.92      625.70     21.94 o 
   6   7   4      180.40      189.40     13.32 o 
   7   7   4      110.23      123.62     12.99 o 
   8   7   4       37.81       36.28     15.66 o 
   9   7   4       34.94       41.29     17.40 o 
  10   7   4       42.33       45.85     17.76 o 
  11   7   4       22.77      -25.10     26.34 o 
  12   7   4       16.05        3.99     24.70 o 
  13   7   4       18.55       38.66     26.21 o 
   0   8   4      709.40      657.22     24.11 o 
   1   8   4      827.25      765.62     19.76 o 
   2   8   4     1535.20     1389.43     39.54 o 
   3   8   4      664.64      723.37     23.08 o 
   4   8   4      977.01      968.03     26.50 o 
   5   8   4     1475.24     1531.80     35.31 o 
   6   8   4      118.87      131.37     12.35 o 
   7   8   4      222.66      280.42     21.20 o 
   8   8   4      509.82      446.87     35.48 o 
   9   8   4       15.19       14.18     16.38 o 
  10   8   4       21.69       29.84     18.01 o 
  11   8   4        0.21       10.15     19.86 o 
  12   8   4        0.09      -24.77     21.02 o 
  13   8   4       11.55       28.73     23.36 o 
   1   9   4      302.36      314.26     15.39 o 
   2   9   4       88.67      111.30      8.45 o 
   3   9   4        7.78       13.15      6.60 o 
   4   9   4       52.78       58.29     11.42 o 
   5   9   4       21.48       30.68      9.85 o 
   6   9   4        7.74       11.72      8.72 o 
   7   9   4      490.16      485.71     28.72 o 
   8   9   4      115.95      102.81     18.74 o 
   9   9   4       32.65       29.19     17.59 o 
  10   9   4        0.34      -22.41     18.35 o 
  11   9   4        5.10        8.38     22.10 o 
  12   9   4        1.18       -6.20     22.76 o 
  13   9   4        0.06      -31.15     20.77 o 
   0  10   4      294.26      320.95     28.51 o 
   1  10   4        2.30        5.16      5.17 o 
   2  10   4      369.85      403.25     23.06 o 
   3  10   4        3.73       -4.02      6.43 o 
   4  10   4      348.15      395.78     22.05 o 
   5  10   4       14.77       15.03      9.56 o 
   6  10   4      109.12      104.81     13.82 o 
   7  10   4        5.73       17.69     12.03 o 
   8  10   4      189.66      216.81     24.27 o 
   9  10   4       36.79        9.72     15.26 o 
  10  10   4       26.43       27.18     18.09 o 
  11  10   4       17.35       30.26     23.47 o 
  12  10   4       31.25       24.62     36.96 o 
   1  11   4        1.94        4.13      7.09 o 
   2  11   4        1.12       -0.41      7.00 o 
   3  11   4      423.09      343.21     22.51 o 
   4  11   4      120.49      140.11     14.84 o 
   5  11   4      177.72      127.91     18.70 o 
   6  11   4       10.60       12.81     10.85 o 
   7  11   4       13.96        6.60     12.71 o 
   8  11   4       12.14       19.14     16.43 o 
   9  11   4       19.27       43.52     18.00 o 
  10  11   4       20.84       43.27     20.53 o 
  11  11   4        3.78        7.96     25.02 o 
  12  11   4        4.47       45.51     23.92 o 
   0  12   4        2.85        4.45     12.43 o 
   1  12   4      388.40      439.80     20.68 o 
   2  12   4      169.30      129.99     14.22 o 
   3  12   4       16.51       10.21      9.09 o 
   4  12   4      340.45      373.06     23.40 o 
   5  12   4      251.22      236.09     19.80 o 
   6  12   4      271.19      248.90     20.66 o 
   7  12   4        8.92        3.43     13.38 o 
   8  12   4        0.06        1.39     15.34 o 
   9  12   4       42.11       91.22     21.90 o 
  10  12   4       19.06       27.80     22.69 o 
  11  12   4        1.65       10.14     24.46 o 
   1  13   4       12.31       17.47     12.80 o 
   2  13   4      355.50      393.77     28.07 o 
   3  13   4      179.47      153.68     16.47 o 
   4  13   4       96.13       99.14     14.92 o 
   5  13   4       55.94       47.19     15.70 o 
   6  13   4       88.84       80.08     19.79 o 
   7  13   4        0.52       -0.35     14.12 o 
   8  13   4       54.55       26.26     18.20 o 
   9  13   4       12.80       15.86     18.92 o 
  10  13   4        5.91       37.57     23.32 o 
  11  13   4        8.01       25.97     23.17 o 
   0  14   4      260.48      310.21     45.29 o 
   1  14   4        0.03      -12.03     19.69 o 
   2  14   4       87.40       33.65     15.11 o 
   3  14   4      227.14      270.59     21.22 o 
   4  14   4       80.87       62.02     17.47 o 
   5  14   4       11.24        3.96     12.77 o 
   6  14   4       20.03       51.07     15.41 o 
   7  14   4       48.30       20.69     16.37 o 
   8  14   4       78.79       84.30     33.74 o 
   9  14   4        1.17       -1.63     17.95 o 
  10  14   4       15.44       30.53     24.44 o 
   1  15   4       72.34       71.59     22.19 o 
   2  15   4       15.98       25.99     15.57 o 
   3  15   4      224.13      259.96     27.33 o 
   4  15   4       15.90       18.43     13.25 o 
   5  15   4       31.52       40.25     15.10 o 
   6  15   4        2.15       11.30     13.57 o 
   7  15   4       36.69       43.82     18.15 o 
   8  15   4        2.94       22.90     19.81 o 
   9  15   4       12.82       -7.87     17.76 o 
   0  16   4       72.13      110.94     59.78 o 
   1  16   4       66.59       69.64     22.26 o 
   2  16   4       39.28       53.97     21.20 o 
   3  16   4       26.38       32.38     29.82 o 
   4  16   4       76.58      145.31     23.63 o 
   5  16   4       12.63       -6.73     15.61 o 
   6  16   4        0.23       18.48     15.81 o 
   7  16   4        7.55       -5.09     17.29 o 
   8  16   4       14.21      -10.95     18.55 o 
   9  16   4        1.28       17.14     19.80 o 
   1  17   4      106.83       81.70     25.24 o 
   2  17   4      136.80      135.00     27.11 o 
   3  17   4        2.09       -4.50     19.98 o 
   4  17   4        0.88       12.58     18.89 o 
   5  17   4        0.05       25.69     19.52 o 
   6  17   4        3.35       11.62     18.86 o 
   7  17   4        1.01       17.63     19.74 o 
   8  17   4        0.68       29.09     20.39 o 
   0  18   4        6.54       15.27     30.31 o 
   1  18   4      100.98      114.40     28.37 o 
   2  18   4        3.20      -12.85     20.66 o 
   3  18   4        0.38       -1.99     22.95 o 
   4  18   4        4.70      -23.15     28.02 o 
   5  18   4       37.51       41.90     25.89 o 
   6  18   4       18.01       31.02     22.12 o 
   7  18   4       14.17        3.85     23.68 o 
   1  19   4       70.55       58.26     26.82 o 
   2  19   4        6.13       25.02     25.48 o 
   3  19   4       19.23       39.75     26.23 o 
   4  19   4       14.14       21.32     25.00 o 
   5  19   4        2.29       20.04     24.50 o 
   0  20   4       57.80       27.05     35.15 o 
   1  20   4       22.00       30.75     21.52 o 
   2  20   4        1.93       18.47     41.97 o 
   3  20   4        4.93       27.21     25.76 o 
   1   1   5     3195.63     2935.77     62.04 o 
   2   1   5       34.93       35.91      6.50 o 
   3   1   5     2243.35     2040.57     39.77 o 
   4   1   5     3196.58     3000.31     68.72 o 
   5   1   5     1876.67     1904.60     50.31 o 
   6   1   5      423.70      406.26     34.17 o 
   7   1   5      435.46      433.10     26.62 o 
   8   1   5       52.89       63.48     15.88 o 
   9   1   5        4.53       16.99     10.29 o 
  10   1   5       27.37       15.66     12.06 o 
  11   1   5       85.35       70.00     14.12 o 
  12   1   5       51.72       63.69     19.02 o 
  13   1   5       31.14       15.40     26.73 o 
  14   1   5        2.19      -45.77     30.51 o 
   0   2   5    17594.63    17296.70    348.38 o 
   1   2   5       19.48       20.91      4.61 o 
   2   2   5      905.20      960.49     21.86 o 
   3   2   5     2642.00     2564.10     44.32 o 
   4   2   5       80.98       77.96      6.38 o 
   5   2   5      433.68      463.17     18.49 o 
   6   2   5      599.97      692.84     27.73 o 
   7   2   5     1524.44     1436.51     40.82 o 
   8   2   5      347.10      325.08     18.75 o 
   9   2   5       30.51       28.93      9.86 o 
  10   2   5      210.34      208.65     16.90 o 
  11   2   5      115.00      115.97     20.12 o 
  12   2   5        1.47       -6.98     14.98 o 
  13   2   5       70.80       25.46     18.97 o 
  14   2   5       11.07      -14.48     24.45 o 
   1   3   5      714.96      635.04     17.96 o 
   2   3   5     3449.52     3158.77     49.56 o 
   3   3   5      430.95      464.98     14.41 o 
   4   3   5      492.00      522.65     16.11 o 
   5   3   5     1598.17     1612.77     30.62 o 
   6   3   5      340.31      375.68     13.26 o 
   7   3   5       36.38       37.14      9.00 o 
   8   3   5      114.75      129.35     17.23 o 
   9   3   5       26.96       21.18      9.73 o 
  10   3   5       92.22      100.37     15.41 o 
  11   3   5       52.58       40.59     17.98 o 
  12   3   5        3.35       -0.40     16.09 o 
  13   3   5        9.66       22.48     22.64 o 
  14   3   5       21.72       51.83     26.02 o 
   0   4   5      139.05      138.87     11.09 o 
   1   4   5       75.50       68.11      6.27 o 
   2   4   5      817.63      766.41     23.73 o 
   3   4   5        7.67        5.84      4.00 o 
   4   4   5     1603.49     1589.85     32.11 o 
   5   4   5      927.64      971.77     22.22 o 
   6   4   5      753.03      821.87     28.08 o 
   7   4   5       55.53       74.57      9.81 o 
   8   4   5       44.71       41.30      9.71 o 
   9   4   5      442.70      471.75     43.27 o 
  10   4   5        8.58       12.71     13.16 o 
  11   4   5       24.87       19.22     15.66 o 
  12   4   5       16.90       21.37     22.27 o 
  13   4   5       32.88       66.34     27.21 o 
  14   4   5       15.03       -9.29     23.30 o 
   1   5   5     2907.98     2770.22     60.48 o 
   2   5   5     1015.87      879.81     22.45 o 
   3   5   5       74.22       86.50      7.84 o 
   4   5   5      537.91      603.55     17.26 o 
   5   5   5     1323.99     1210.18     26.18 o 
   6   5   5      171.98      199.13     10.81 o 
   7   5   5       39.62       31.41      9.93 o 
   8   5   5      747.42      765.30     34.15 o 
   9   5   5       59.41       57.12     14.57 o 
  10   5   5       50.90       69.47     18.45 o 
  11   5   5      126.05      104.04     30.70 o 
  12   5   5       12.79        9.08     22.28 o 
  13   5   5        0.09       31.36     24.68 o 
   0   6   5      247.13      329.12     21.81 o 
   1   6   5     1957.20     1841.90     32.98 o 
   2   6   5     1773.44     1695.77     43.28 o 
   3   6   5     2266.34     2129.62     38.02 o 
   4   6   5      578.01      546.97     17.33 o 
   5   6   5        8.85       16.20      5.46 o 
   6   6   5      391.06      390.10     17.78 o 
   7   6   5      349.44      421.58     27.22 o 
   8   6   5      153.05      170.20     17.57 o 
   9   6   5      157.23      195.18     23.07 o 
  10   6   5       18.72       26.99     17.90 o 
  11   6   5        0.68      -12.85     18.42 o 
  12   6   5        1.89       12.16     21.67 o 
  13   6   5       21.56        8.83     24.46 o 
   1   7   5     2055.59     1939.49     33.34 o 
   2   7   5       51.90       59.82      8.77 o 
   3   7   5      497.37      513.24     16.63 o 
   4   7   5      808.84      794.38     20.87 o 
   5   7   5      234.31      289.11     15.90 o 
   6   7   5       82.69       78.91     10.09 o 
   7   7   5       17.14       39.82     10.71 o 
   8   7   5        0.12        8.05     13.46 o 
   9   7   5       23.26       39.30     16.93 o 
  10   7   5       67.64       58.31     20.21 o 
  11   7   5       97.58      108.94     29.12 o 
  12   7   5       30.65       46.49     25.88 o 
  13   7   5        1.57        7.31     22.91 o 
   0   8   5      202.64      212.90     19.11 o 
   1   8   5     1337.52     1455.36     27.62 o 
   2   8   5      503.56      500.68     20.75 o 
   3   8   5      694.68      757.81     26.99 o 
   4   8   5      824.80      856.36     26.20 o 
   5   8   5       16.05        7.36      7.08 o 
   6   8   5      155.46      161.97     19.56 o 
   7   8   5       75.74       94.60     23.51 o 
   8   8   5      236.59      209.80     26.06 o 
   9   8   5      120.55      115.73     22.72 o 
  10   8   5       82.08      124.08     24.29 o 
  11   8   5       81.60      100.11     25.65 o 
  12   8   5        5.78       41.37     24.31 o 
  13   8   5        3.46      -29.96     19.98 o 
   1   9   5      296.42      253.38     11.63 o 
   2   9   5      293.30      277.05     13.07 o 
   3   9   5      775.51      721.14     29.93 o 
   4   9   5      337.80      339.82     18.44 o 
   5   9   5        1.98        3.74      7.15 o 
   6   9   5      279.51      279.93     19.62 o 
   7   9   5      218.90      129.92     19.26 o 
   8   9   5        5.39       20.14     14.50 o 
   9   9   5       27.06       11.87     17.43 o 
  10   9   5        8.17       28.58     17.50 o 
  11   9   5        0.01       11.84     23.88 o 
  12   9   5        8.97       -3.68     23.29 o 
   0  10   5      328.91      351.02     20.54 o 
   1  10   5        1.22        5.80      6.24 o 
   2  10   5      333.60      379.15     18.49 o 
   3  10   5       97.05       73.93     14.64 o 
   4  10   5        4.73       15.37      7.56 o 
   5  10   5      728.59      695.64     35.29 o 
   6  10   5      139.55      170.17     16.53 o 
   7  10   5       26.87       64.90     14.78 o 
   8  10   5       58.86       68.10     18.66 o 
   9  10   5      116.22      115.40     24.49 o 
  10  10   5       25.02       -1.53     18.83 o 
  11  10   5        3.68      -20.44     19.60 o 
  12  10   5        3.57       16.19     22.43 o 
   1  11   5      136.14      142.04     13.52 o 
   2  11   5       82.90       94.10     10.84 o 
   3  11   5      260.03      207.51     19.43 o 
   4  11   5        0.17       -1.12      8.73 o 
   5  11   5       24.48       10.61     10.54 o 
   6  11   5      381.20      374.03     28.72 o 
   7  11   5      160.91      109.49     17.94 o 
   8  11   5        1.09       -3.22     16.35 o 
   9  11   5       14.49       37.38     18.13 o 
  10  11   5        0.85        4.22     20.38 o 
  11  11   5        6.04        2.99     25.77 o 
  12  11   5        0.39      -24.17     22.15 o 
   0  12   5        0.15      -14.04     11.87 o 
   1  12   5        5.16       24.44      8.74 o 
   2  12   5        2.81       15.06      9.39 o 
   3  12   5      284.83      303.05     20.93 o 
   4  12   5        4.16        3.27      9.95 o 
   5  12   5       57.52       75.05     13.88 o 
   6  12   5        7.75       13.55     12.05 o 
   7  12   5       21.65       32.83     15.30 o 
   8  12   5      126.07      176.51     24.72 o 
   9  12   5       18.76       37.31     19.09 o 
  10  12   5        5.81       18.47     21.94 o 
  11  12   5        0.24       19.90     23.66 o 
   1  13   5      120.96      148.55     25.46 o 
   2  13   5      523.36      577.20     31.94 o 
   3  13   5      294.50      292.95     23.15 o 
   4  13   5      120.52      111.47     15.81 o 
   5  13   5      405.94      431.61     27.04 o 
   6  13   5       34.56       49.36     14.46 o 
   7  13   5       97.90       80.82     18.53 o 
   8  13   5        1.73        2.56     16.96 o 
   9  13   5        0.57        6.95     17.95 o 
  10  13   5       18.53       26.47     21.14 o 
  11  13   5        8.29        2.11     21.64 o 
   0  14   5     1178.52     1023.12     78.13 o 
   1  14   5       66.82       69.46     16.42 o 
   2  14   5       73.28       88.29     23.85 o 
   3  14   5       17.53       17.15     12.38 o 
   4  14   5        0.42       -3.61     11.70 o 
   5  14   5        0.00        5.36     12.93 o 
   6  14   5        0.00        8.06     13.83 o 
   7  14   5       25.60       36.28     17.11 o 
   8  14   5        0.06       -4.16     17.25 o 
   9  14   5       59.92       76.73     23.72 o 
  10  14   5       19.93       39.74     22.98 o 
   1  15   5       25.42       32.81     18.36 o 
   2  15   5        2.74        9.97     14.98 o 
   3  15   5      163.05      182.39     24.52 o 
   4  15   5       34.81       38.09     14.52 o 
   5  15   5       55.13       70.67     16.31 o 
   6  15   5       19.43        9.52     14.92 o 
   7  15   5        0.70       34.10     17.16 o 
   8  15   5        3.58      -26.70     17.80 o 
   9  15   5        8.05       19.75     22.69 o 
   0  16   5      295.49      419.94     90.93 o 
   1  16   5       28.62       27.02     19.56 o 
   2  16   5        3.74        0.75     18.33 o 
   3  16   5      121.49       60.81     39.98 o 
   4  16   5       50.55       55.14     22.66 o 
   5  16   5        9.55       37.91     18.56 o 
   6  16   5        1.90       15.15     15.80 o 
   7  16   5       80.52       68.99     26.38 o 
   8  16   5       10.10       21.12     21.36 o 
   9  16   5        0.85       -2.55     19.89 o 
   1  17   5        1.05       -3.15     18.79 o 
   2  17   5      181.57      111.19     26.90 o 
   3  17   5       31.75       56.80     22.98 o 
   4  17   5        0.40       -3.48     19.04 o 
   5  17   5        0.14       -4.97     19.86 o 
   6  17   5        0.01       14.48     19.14 o 
   7  17   5        7.49      -25.34     20.03 o 
   8  17   5        1.89       12.12     23.11 o 
   0  18   5       20.52       25.70     33.81 o 
   1  18   5        0.12       -2.76     22.34 o 
   2  18   5      110.93      106.61     28.16 o 
   3  18   5        2.68       49.55     25.31 o 
   4  18   5        0.52       32.99     32.00 o 
   5  18   5        0.08       16.16     23.67 o 
   6  18   5        0.20      -25.13     22.64 o 
   1  19   5        7.02       13.83     23.85 o 
   2  19   5       21.93       23.54     21.92 o 
   3  19   5        0.39       25.95     24.35 o 
   4  19   5        2.17       30.30     25.18 o 
   5  19   5        4.97      -15.29     25.23 o 
   0  20   5        8.89       62.64     39.35 o 
   1  20   5       93.13       53.02     25.76 o 
   2  20   5        0.82        0.92     21.28 o 
   3  20   5        4.59       16.82     25.09 o 
   0   0   6      913.01      708.32     49.90 o 
   1   0   6        2.01       -5.36      7.64 o 
   2   0   6       26.14       21.90     13.38 o 
   3   0   6     1346.35     1110.52     42.03 o 
   4   0   6      193.28      205.74     20.24 o 
   5   0   6     2172.98     2224.61    101.88 o 
   6   0   6     7688.84     7520.68    237.16 o 
   7   0   6      388.94      386.10     33.28 o 
   8   0   6        4.62        9.82     14.25 o 
   9   0   6      420.40      408.68     37.80 o 
  10   0   6      115.20      133.51     23.45 o 
  11   0   6       93.91       95.50     22.56 o 
  12   0   6      170.67      114.62     25.90 o 
  13   0   6       95.97      131.33     43.11 o 
  14   0   6       16.61        6.98     37.22 o 
   1   1   6     1604.58     1639.59     51.30 o 
   2   1   6      247.81      269.28     15.71 o 
   3   1   6       98.11      109.97      8.53 o 
   4   1   6        4.72        5.36      4.43 o 
   5   1   6      265.61      288.60     20.46 o 
   6   1   6      309.52      418.60     25.32 o 
   7   1   6       26.48        6.87      8.44 o 
   8   1   6      273.22      252.76     22.83 o 
   9   1   6       45.95       22.70     11.91 o 
  10   1   6        2.41      -10.05      9.94 o 
  11   1   6      151.76      117.06     21.16 o 
  12   1   6       15.66        9.81     16.77 o 
  13   1   6       10.97        5.78     20.24 o 
  14   1   6        5.05       -5.80     34.04 o 
   0   2   6     2789.42     2438.28     85.50 o 
   1   2   6        6.38        2.04      4.47 o 
   2   2   6     1956.37     1733.43     35.00 o 
   3   2   6     2463.56     2577.26     48.17 o 
   4   2   6      235.95      220.05     13.00 o 
   5   2   6      829.67      837.04     22.96 o 
   6   2   6      151.15      220.06     16.67 o 
   7   2   6       30.44       23.59      9.70 o 
   8   2   6        1.78       -2.21      9.22 o 
   9   2   6      132.57      140.22     18.08 o 
  10   2   6        0.03        0.56     10.26 o 
  11   2   6       12.86       -4.07     15.04 o 
  12   2   6      160.41      126.47     22.69 o 
  13   2   6       54.38       24.08     19.14 o 
  14   2   6        5.16       10.33     28.38 o 
   1   3   6        0.17       -1.63      3.40 o 
   2   3   6     3475.71     3500.94     58.28 o 
   3   3   6     1459.11     1286.47     27.02 o 
   4   3   6     1649.16     1787.93     34.80 o 
   5   3   6       90.99       88.04      7.48 o 
   6   3   6       59.06       59.88      8.53 o 
   7   3   6        0.00        7.99      7.72 o 
   8   3   6      135.13      163.46     15.29 o 
   9   3   6      225.81      230.84     19.22 o 
  10   3   6       61.41       70.07     16.01 o 
  11   3   6       18.02       11.52     15.57 o 
  12   3   6        0.07        8.79     17.31 o 
  13   3   6       18.73       20.73     24.37 o 
  14   3   6        5.80      -10.61     32.13 o 
   0   4   6      926.07      934.36     27.08 o 
   1   4   6     1272.40     1271.65     26.60 o 
   2   4   6      372.38      478.54     14.99 o 
   3   4   6      603.54      546.74     16.11 o 
   4   4   6      410.04      473.43     16.27 o 
   5   4   6      128.03      131.71     10.11 o 
   6   4   6       29.30       26.67      7.08 o 
   7   4   6      172.39      216.13     17.69 o 
   8   4   6       35.44       48.29     13.50 o 
   9   4   6      139.14      140.40     30.84 o 
  10   4   6      389.41      350.53     29.94 o 
  11   4   6       97.93       80.45     18.52 o 
  12   4   6       58.69       37.66     19.99 o 
  13   4   6       33.81        2.33     24.39 o 
   1   5   6        0.20        4.07      4.51 o 
   2   5   6       57.29       69.44      6.54 o 
   3   5   6      744.01      727.41     20.54 o 
   4   5   6      539.37      562.69     18.46 o 
   5   5   6        1.51       10.17      5.71 o 
   6   5   6       76.62      107.36     12.11 o 
   7   5   6      283.52      318.91     19.49 o 
   8   5   6        0.78       18.57     11.22 o 
   9   5   6       32.02       52.98     14.03 o 
  10   5   6      478.00      427.81     29.97 o 
  11   5   6       27.34       47.93     20.26 o 
  12   5   6       52.43       70.68     25.97 o 
  13   5   6        6.18       21.91     24.65 o 
   0   6   6        1.19        1.94      5.68 o 
   1   6   6     1987.52     1881.55     34.79 o 
   2   6   6       72.85       81.73      8.47 o 
   3   6   6      128.18      148.03     10.18 o 
   4   6   6      409.74      439.34     16.09 o 
   5   6   6       14.11       14.41      5.60 o 
   6   6   6       22.37       34.83      9.73 o 
   7   6   6      123.86      102.45     16.21 o 
   8   6   6       29.92       51.64     12.90 o 
   9   6   6      222.54      231.13     22.24 o 
  10   6   6       76.59       24.84     17.00 o 
  11   6   6        6.57        3.17     18.51 o 
  12   6   6        1.20        5.72     22.59 o 
  13   6   6        0.02       15.73     23.24 o 
   1   7   6       30.76       19.50      4.97 o 
   2   7   6     1388.18     1427.67     30.88 o 
   3   7   6        0.27        3.08      5.43 o 
   4   7   6        0.71       13.42      5.74 o 
   5   7   6      438.04      496.24     25.24 o 
   6   7   6        7.76       16.55      7.85 o 
   7   7   6       10.53       15.72     11.64 o 
   8   7   6       72.40       63.75     19.19 o 
   9   7   6       65.87      110.54     22.33 o 
  10   7   6       56.21       49.69     20.65 o 
  11   7   6       31.64      -10.33     34.63 o 
  12   7   6        7.68       29.96     24.40 o 
  13   7   6        1.00       36.25     25.66 o 
   0   8   6     1236.53     1165.67     34.51 o 
   1   8   6      444.63      422.53     14.61 o 
   2   8   6      118.74      131.67      9.74 o 
   3   8   6      497.97      447.27     30.82 o 
   4   8   6      110.92      122.92     11.46 o 
   5   8   6       13.40       31.94      8.44 o 
   6   8   6       26.52       13.00      8.67 o 
   7   8   6      482.88      495.96     47.14 o 
   8   8   6      171.02      189.38     25.15 o 
   9   8   6       53.59       80.53     21.75 o 
  10   8   6        5.35      -12.94     19.07 o 
  11   8   6        7.57       27.92     26.61 o 
  12   8   6       17.41      -10.74     22.62 o 
  13   8   6        9.44       48.30     34.16 o 
   1   9   6      289.24      311.90     13.48 o 
   2   9   6      177.07      178.11     11.33 o 
   3   9   6      314.74      316.81     18.44 o 
   4   9   6      161.14      185.64     17.47 o 
   5   9   6       90.59       88.27     11.53 o 
   6   9   6       65.90       99.76     16.45 o 
   7   9   6      194.14      218.55     23.68 o 
   8   9   6      418.92      390.98     49.53 o 
   9   9   6        4.94       28.54     17.57 o 
  10   9   6       76.65      119.87     30.39 o 
  11   9   6       33.82       37.33     25.66 o 
  12   9   6       27.39       60.16     27.52 o 
   0  10   6     1651.90     1660.07     50.88 o 
   1  10   6       10.07       16.18      6.78 o 
   2  10   6      549.70      609.43     23.72 o 
   3  10   6       63.96       83.89     13.20 o 
   4  10   6       85.07       86.28     13.51 o 
   5  10   6       39.63       75.23     12.50 o 
   6  10   6       19.60       29.23     11.16 o 
   7  10   6      106.62      137.24     20.81 o 
   8  10   6        0.03      -22.56     18.52 o 
   9  10   6        0.55      -19.45     18.94 o 
  10  10   6       50.57       91.19     24.78 o 
  11  10   6       16.88       42.42     24.79 o 
  12  10   6        7.51       20.27     31.71 o 
   1  11   6       61.72       65.80      9.97 o 
   2  11   6       44.32       69.00     10.52 o 
   3  11   6       28.65       10.30      7.64 o 
   4  11   6      524.03      453.26     25.19 o 
   5  11   6     1045.42      907.09     35.78 o 
   6  11   6        8.38       30.21     12.58 o 
   7  11   6       52.79       40.08     16.71 o 
   8  11   6      119.00      107.32     23.03 o 
   9  11   6       17.89       20.75     18.16 o 
  10  11   6       30.94        2.17     19.78 o 
  11  11   6        4.00       33.04     25.61 o 
   0  12   6       24.76       -1.91     14.90 o 
   1  12   6       12.93       10.40      8.72 o 
   2  12   6       47.65       41.19     10.16 o 
   3  12   6        0.18      -13.87      9.25 o 
   4  12   6       28.66       27.65     11.92 o 
   5  12   6      141.65      114.41     19.00 o 
   6  12   6      334.65      332.07     24.29 o 
   7  12   6       13.89       10.42     15.72 o 
   8  12   6        0.98       -0.18     16.24 o 
   9  12   6       51.21       67.45     21.02 o 
  10  12   6        5.63       11.57     23.51 o 
  11  12   6        3.13       -0.16     26.06 o 
   1  13   6       22.33       40.23     12.62 o 
   2  13   6      329.76      314.54     23.96 o 
   3  13   6        8.49        5.31     10.73 o 
   4  13   6       13.33        9.58     13.59 o 
   5  13   6      272.66      254.90     22.04 o 
   6  13   6       65.75      100.98     17.16 o 
   7  13   6        0.01        6.57     15.78 o 
   8  13   6       10.98       -6.52     16.88 o 
   9  13   6       29.62       10.32     19.36 o 
  10  13   6        4.93       20.40     25.05 o 
   0  14   6        6.89       -9.83     19.06 o 
   1  14   6       36.48       47.67     15.72 o 
   2  14   6      255.55      172.72     37.34 o 
   3  14   6      605.03      660.86     36.66 o 
   4  14   6       35.84       24.85     13.18 o 
   5  14   6        4.55       29.96     13.89 o 
   6  14   6       59.67       82.52     18.39 o 
   7  14   6       49.90       65.55     20.61 o 
   8  14   6       54.91      118.55     24.99 o 
   9  14   6        0.00      -21.23     19.84 o 
  10  14   6        3.02      -13.85     25.33 o 
   1  15   6       26.68       27.83     18.16 o 
   2  15   6        0.26        0.24     14.43 o 
   3  15   6      417.24      358.94     31.19 o 
   4  15   6      132.32      131.40     22.79 o 
   5  15   6       32.39       73.17     16.69 o 
   6  15   6       51.75       70.12     19.34 o 
   7  15   6        0.19       23.55     19.22 o 
   8  15   6        0.50       21.84     21.32 o 
   9  15   6       23.88       45.70     25.11 o 
   0  16   6       19.72      -30.85     23.03 o 
   1  16   6        0.42        9.55     18.80 o 
   2  16   6       11.11       15.59     23.30 o 
   3  16   6       32.91       57.98     19.49 o 
   4  16   6        1.10        1.28     17.08 o 
   5  16   6        0.96      -28.04     18.69 o 
   6  16   6        2.30       11.42     17.88 o 
   7  16   6        0.05       23.02     20.46 o 
   8  16   6        0.00       17.77     22.54 o 
   1  17   6      339.26      396.80     41.37 o 
   2  17   6       16.07      -15.08     24.34 o 
   3  17   6        0.01       12.54     20.86 o 
   4  17   6        0.38       -2.77     18.75 o 
   5  17   6        0.60       10.39     20.01 o 
   6  17   6        0.25        3.14     26.30 o 
   7  17   6        0.12       -9.76     21.38 o 
   0  18   6       18.43      -13.82     61.30 o 
   1  18   6      118.69       86.19     27.24 o 
   2  18   6       25.36       12.30     22.34 o 
   3  18   6       34.59       61.98     25.78 o 
   4  18   6       18.57       35.18     24.68 o 
   5  18   6        8.08        8.96     21.68 o 
   6  18   6       23.87       19.66     27.19 o 
   1  19   6       76.37       39.07     27.16 o 
   2  19   6        3.56       29.90     22.29 o 
   3  19   6        5.80       61.18     38.90 o 
   4  19   6        0.22        0.01     22.41 o 
   0  20   6       69.51       97.96     52.95 o 
   1  20   6       49.37       73.29     30.74 o 
   2  20   6        0.00       16.42     20.17 o 
   1   1   7      629.17      676.90     31.68 o 
   2   1   7      546.21      596.55     23.75 o 
   3   1   7     1026.59      962.03     26.01 o 
   4   1   7      451.33      397.15     19.87 o 
   5   1   7      163.07      222.29     19.59 o 
   6   1   7      834.19      744.14     30.64 o 
   7   1   7       40.91       28.59      9.68 o 
   8   1   7       33.87       21.63     10.54 o 
   9   1   7       20.87        2.27     11.19 o 
  10   1   7        4.27        6.70     11.56 o 
  11   1   7       26.41        9.94     13.64 o 
  12   1   7        4.13       25.56     17.69 o 
  13   1   7        0.36      -24.19     19.92 o 
  14   1   7        3.56       21.68     27.36 o 
   0   2   7      932.27      967.82     45.16 o 
   1   2   7      309.34      302.30     18.78 o 
   2   2   7     2953.27     3108.99     62.42 o 
   3   2   7     1386.25     1170.55     30.36 o 
   4   2   7     3504.54     4038.52     73.92 o 
   5   2   7      345.42      356.40     24.49 o 
   6   2   7       37.76       61.55     10.92 o 
   7   2   7        2.17        0.23      8.60 o 
   8   2   7       32.38       38.83     13.25 o 
   9   2   7        0.59       -5.82      9.84 o 
  10   2   7       83.90       71.45     14.44 o 
  11   2   7       11.45       38.52     17.41 o 
  12   2   7       61.41       71.98     19.71 o 
  13   2   7        8.51      -24.50     17.98 o 
   1   3   7      223.21      202.99     11.87 o 
   2   3   7     1522.78     1604.05     32.28 o 
   3   3   7      617.52      595.34     23.48 o 
   4   3   7      143.06      171.34     15.73 o 
   5   3   7       46.92       41.97      6.37 o 
   6   3   7      114.72      124.97     12.47 o 
   7   3   7       55.68       45.86     10.51 o 
   8   3   7       78.49       83.21     13.07 o 
   9   3   7       78.25       68.73     14.30 o 
  10   3   7        0.00      -15.04     12.40 o 
  11   3   7       69.09       65.75     19.41 o 
  12   3   7        2.46      -21.44     15.58 o 
  13   3   7        2.08        7.47     22.22 o 
   0   4   7     1747.50     1878.54     51.57 o 
   1   4   7      203.11      214.48     10.95 o 
   2   4   7      226.51      251.10     11.91 o 
   3   4   7      172.09      200.89     11.32 o 
   4   4   7       26.47       38.93      6.35 o 
   5   4   7      440.01      476.07     17.47 o 
   6   4   7      128.63      115.50     12.72 o 
   7   4   7       19.34       31.68      9.90 o 
   8   4   7       19.82       18.32     10.13 o 
   9   4   7      218.22      222.37     22.07 o 
  10   4   7      232.92      159.42     19.91 o 
  11   4   7       23.20       42.93     21.96 o 
  12   4   7        6.12        4.39     19.05 o 
  13   4   7        0.28      -31.11     22.50 o 
   1   5   7     1557.81     1606.08     33.09 o 
   2   5   7     1006.63     1027.00     27.05 o 
   3   5   7      125.94      140.71      9.54 o 
   4   5   7        5.70        9.76      5.54 o 
   5   5   7       16.07       27.44      6.20 o 
   6   5   7      195.78      174.24     17.52 o 
   7   5   7      353.44      388.13     32.12 o 
   8   5   7       33.82       40.29     13.02 o 
   9   5   7        3.98       -7.48     11.98 o 
  10   5   7       31.86       36.43     14.74 o 
  11   5   7        2.11       -1.27     18.70 o 
  12   5   7        1.75      -15.47     21.93 o 
  13   5   7       97.84       63.99     27.57 o 
   0   6   7      804.96      795.37     26.58 o 
   1   6   7       11.53       16.17      5.19 o 
   2   6   7      656.10      662.51     20.92 o 
   3   6   7     1201.48     1242.01     28.86 o 
   4   6   7      276.04      247.26     15.79 o 
   5   6   7      575.77      656.67     21.11 o 
   6   6   7       54.10       43.86     10.44 o 
   7   6   7      457.49      500.64     31.54 o 
   8   6   7      402.64      393.44     29.36 o 
   9   6   7       16.63        5.96     12.76 o 
  10   6   7       80.03       96.92     20.93 o 
  11   6   7      108.55       92.90     28.93 o 
  12   6   7       52.54       90.53     28.33 o 
  13   6   7       11.37       -9.99     25.23 o 
   1   7   7      158.21      142.10      9.81 o 
   2   7   7      667.16      687.85     23.05 o 
   3   7   7     1617.62     1641.39     33.66 o 
   4   7   7      445.54      486.81     18.85 o 
   5   7   7      120.92      130.90     12.02 o 
   6   7   7       28.60       47.01     11.54 o 
   7   7   7      559.94      600.07     34.76 o 
   8   7   7       73.41       58.60     18.89 o 
   9   7   7      273.32      282.46     31.78 o 
  10   7   7       58.23       27.53     19.09 o 
  11   7   7       35.88       62.76     27.62 o 
  12   7   7       20.33       33.05     25.09 o 
  13   7   7        2.34       55.36     31.58 o 
   0   8   7      956.65      922.51     30.93 o 
   1   8   7      406.90      477.57     24.61 o 
   2   8   7      207.46      255.07     13.34 o 
   3   8   7        8.69       23.93      6.57 o 
   4   8   7       32.30       28.68      8.35 o 
   5   8   7       37.20       46.74      9.70 o 
   6   8   7       75.13       98.16     13.26 o 
   7   8   7        5.99       25.22     12.77 o 
   8   8   7       35.87       36.37     17.74 o 
   9   8   7       11.23      -12.80     15.66 o 
  10   8   7       17.14       42.27     19.00 o 
  11   8   7       15.17        6.50     25.91 o 
  12   8   7        2.31       23.25     23.94 o 
   1   9   7     2024.83     2023.72     39.20 o 
   2   9   7      303.91      370.68     16.43 o 
   3   9   7       50.30       37.97      8.49 o 
   4   9   7        3.09        0.21      7.91 o 
   5   9   7        4.63       -7.85      7.85 o 
   6   9   7      236.35      217.13     20.72 o 
   7   9   7      354.56      391.55     31.25 o 
   8   9   7        0.01       -8.64     18.34 o 
   9   9   7      498.29      515.93     42.89 o 
  10   9   7       13.24       -3.52     19.83 o 
  11   9   7        3.62        2.13     23.12 o 
  12   9   7        0.83      -19.01     24.73 o 
   0  10   7      194.25      229.29     17.65 o 
   1  10   7      108.44      107.08     10.38 o 
   2  10   7      289.44      367.39     22.94 o 
   3  10   7      996.93      916.34     32.30 o 
   4  10   7       62.55       70.56     10.98 o 
   5  10   7      440.13      453.71     25.44 o 
   6  10   7       84.85       77.62     15.22 o 
   7  10   7      377.21      393.51     32.25 o 
   8  10   7        0.36       10.29     15.57 o 
   9  10   7        6.96        1.75     18.00 o 
  10  10   7        0.16       -8.76     20.00 o 
  11  10   7       26.00       44.24     28.89 o 
  12  10   7        0.74      -16.10     21.69 o 
   1  11   7       12.69       29.96      8.88 o 
   2  11   7       84.00       88.52     11.23 o 
   3  11   7     1128.75     1076.02     35.03 o 
   4  11   7       21.39       20.44     10.82 o 
   5  11   7       94.44       89.50     15.61 o 
   6  11   7      153.18      192.06     24.31 o 
   7  11   7      388.22      351.42     31.31 o 
   8  11   7        5.25       30.70     17.13 o 
   9  11   7        6.67       34.21     21.21 o 
  10  11   7        0.00      -21.56     20.74 o 
  11  11   7        0.06       -7.19     28.40 o 
   0  12   7      128.50      126.16     23.44 o 
   1  12   7        1.19        4.53      9.15 o 
   2  12   7       84.32       79.28     11.65 o 
   3  12   7        1.18       -3.29      9.91 o 
   4  12   7       13.54       29.78     12.54 o 
   5  12   7        3.72       -5.94     11.36 o 
   6  12   7       24.76        8.63     14.12 o 
   7  12   7        5.80       14.16     16.85 o 
   8  12   7        0.21        6.08     16.92 o 
   9  12   7        1.18       22.65     19.50 o 
  10  12   7       19.17       61.63     25.36 o 
  11  12   7        0.02      -33.18     31.00 o 
   1  13   7        2.77        5.86     10.86 o 
   2  13   7        3.66       -0.48     14.72 o 
   3  13   7       51.21       24.21     12.73 o 
   4  13   7        9.09      -14.70     11.04 o 
   5  13   7      642.37      685.13     40.74 o 
   6  13   7       37.55       48.22     17.18 o 
   7  13   7      112.64       81.59     21.36 o 
   8  13   7        3.45        4.44     18.28 o 
   9  13   7        4.00       29.27     20.49 o 
  10  13   7        0.36       22.76     24.58 o 
   0  14   7      490.17      495.03     70.84 o 
   1  14   7       74.71       75.60     22.44 o 
   2  14   7       14.37        3.10     14.02 o 
   3  14   7        0.04       -0.48     14.56 o 
   4  14   7       11.03        9.81     13.08 o 
   5  14   7        3.95        9.52     13.65 o 
   6  14   7       59.69       58.02     18.27 o 
   7  14   7      150.15      133.36     24.59 o 
   8  14   7        2.78       24.80     20.08 o 
   9  14   7        4.82        0.45     21.86 o 
  10  14   7        1.30       26.08     27.94 o 
   1  15   7       82.93       84.36     18.59 o 
   2  15   7       21.66       17.73     16.25 o 
   3  15   7        1.48       -0.92     15.24 o 
   4  15   7        4.60        0.93     16.52 o 
   5  15   7       73.67       78.23     17.97 o 
   6  15   7        1.17        5.68     18.57 o 
   7  15   7       10.01        5.55     19.04 o 
   8  15   7       14.71       26.27     21.31 o 
   9  15   7       35.43       44.71     25.21 o 
   0  16   7       14.10       13.73     27.43 o 
   1  16   7       66.56       60.34     22.87 o 
   2  16   7       25.33       20.80     20.20 o 
   3  16   7       52.85       47.29     19.59 o 
   4  16   7      154.16      134.25     24.74 o 
   5  16   7       34.98       16.87     19.52 o 
   6  16   7       28.07       41.34     20.15 o 
   7  16   7       19.62       17.97     20.86 o 
   8  16   7        7.55       29.32     22.85 o 
   1  17   7       84.86      107.36     47.98 o 
   2  17   7       13.88       32.43     21.66 o 
   3  17   7      151.47      161.28     30.04 o 
   4  17   7       56.46       49.49     26.36 o 
   5  17   7       18.75       -3.09     20.41 o 
   6  17   7       41.97       36.83     27.11 o 
   7  17   7        0.51      -15.32     27.35 o 
   0  18   7       12.61       55.27     36.86 o 
   1  18   7       15.50       13.04     24.41 o 
   2  18   7        4.19       13.74     21.84 o 
   3  18   7       13.66        7.22     22.43 o 
   4  18   7        0.00       25.46     25.58 o 
   5  18   7        2.19       47.91     24.28 o 
   6  18   7        1.19      -13.45     24.49 o 
   1  19   7       13.23       21.19     26.06 o 
   2  19   7        0.46       19.46     27.09 o 
   3  19   7        0.90       17.32     24.54 o 
   4  19   7        0.03       36.41     57.48 o 
   0  20   7       54.65       49.84     41.45 o 
   0   0   8     9714.39     9610.92    412.07 o 
   1   0   8      116.83      102.95     17.41 o 
   2   0   8     1686.19     1726.66     71.31 o 
   3   0   8     1952.24     2028.77     68.07 o 
   4   0   8     1507.11     1594.32     59.25 o 
   5   0   8      304.28      324.77     18.70 o 
   6   0   8      383.10      428.40     34.87 o 
   7   0   8      159.73      155.52     23.59 o 
   8   0   8      137.92      154.03     34.85 o 
   9   0   8        6.90        5.47     16.96 o 
  10   0   8        4.46      -14.75     17.90 o 
  11   0   8       95.21       96.87     24.33 o 
  12   0   8       74.64       34.03     31.64 o 
  13   0   8        4.95      -49.18     39.50 o 
   1   1   8      367.13      399.39     23.16 o 
   2   1   8     1349.03     1332.29     54.65 o 
   3   1   8     2371.87     2285.46     57.16 o 
   4   1   8      607.32      588.63     24.63 o 
   5   1   8      118.61      166.39     12.35 o 
   6   1   8      494.49      489.38     28.05 o 
   7   1   8      221.86      227.64     21.72 o 
   8   1   8      181.52      183.01     18.65 o 
   9   1   8       53.33       18.95     16.41 o 
  10   1   8        0.92        8.46     12.40 o 
  11   1   8      116.64      113.47     26.96 o 
  12   1   8        7.71       -5.38     16.77 o 
  13   1   8        4.52       -1.68     21.64 o 
   0   2   8      101.41       73.26     15.27 o 
   1   2   8     3087.17     2918.86     74.01 o 
   2   2   8       17.88       31.37      8.93 o 
   3   2   8      105.64      145.84     11.77 o 
   4   2   8       56.54       69.79     13.02 o 
   5   2   8       36.20       56.46      8.02 o 
   6   2   8        9.56       -0.72      7.83 o 
   7   2   8      147.55      120.21     15.47 o 
   8   2   8        2.09        6.52     10.62 o 
   9   2   8      307.93      322.70     25.26 o 
  10   2   8       84.21       60.67     16.56 o 
  11   2   8       72.52      100.73     19.05 o 
  12   2   8        7.88       -9.19     17.14 o 
  13   2   8        1.59      -31.76     21.17 o 
   1   3   8        1.00       -0.12      4.70 o 
   2   3   8     1499.15     1678.49     40.11 o 
   3   3   8     1083.61     1026.05     29.18 o 
   4   3   8      177.27      220.85     17.62 o 
   5   3   8      604.98      671.92     25.15 o 
   6   3   8      726.95      704.76     30.47 o 
   7   3   8       57.19       56.84     11.41 o 
   8   3   8       19.56       19.60     10.32 o 
   9   3   8       83.56      108.79     16.20 o 
  10   3   8        2.34       23.41     14.74 o 
  11   3   8       84.56       95.26     19.11 o 
  12   3   8        0.12      -22.03     17.09 o 
  13   3   8        0.54       13.02     21.77 o 
   0   4   8     1614.51     1530.20     45.91 o 
   1   4   8      955.87     1017.23     23.38 o 
   2   4   8      484.05      568.48     19.25 o 
   3   4   8      135.46      136.18     13.48 o 
   4   4   8     2131.72     2118.40     42.19 o 
   5   4   8      220.46      239.01     13.27 o 
   6   4   8       33.48       36.81      9.84 o 
   7   4   8      168.56      157.45     16.11 o 
   8   4   8       24.09        1.21     11.33 o 
   9   4   8      101.41      138.93     19.17 o 
  10   4   8       34.66       20.79     14.32 o 
  11   4   8        0.73        7.02     15.36 o 
  12   4   8        7.17       -0.57     19.86 o 
  13   4   8        0.84      -15.95     22.82 o 
   1   5   8      690.36      839.66     22.34 o 
   2   5   8      113.56      101.15      8.65 o 
   3   5   8        9.09        9.51      5.15 o 
   4   5   8        4.18       -2.56      5.61 o 
   5   5   8        0.00       -6.10      6.04 o 
   6   5   8      465.69      491.89     25.78 o 
   7   5   8      138.52      106.76     16.47 o 
   8   5   8       57.01       28.41     12.70 o 
   9   5   8       93.80       76.14     15.90 o 
  10   5   8       98.23       75.67     21.14 o 
  11   5   8        6.44       13.64     18.02 o 
  12   5   8       37.65       21.69     25.98 o 
  13   5   8        1.74       15.92     35.01 o 
   0   6   8      471.06      495.58     23.70 o 
   1   6   8       78.50       69.97      7.69 o 
   2   6   8      893.72     1021.91     26.44 o 
   3   6   8       24.40       31.13      6.53 o 
   4   6   8      179.43      145.89     12.16 o 
   5   6   8        2.81        4.78      6.64 o 
   6   6   8      223.62      208.60     27.78 o 
   7   6   8      158.79      162.68     22.71 o 
   8   6   8       18.20       11.64     13.07 o 
   9   6   8       62.63       62.13     19.90 o 
  10   6   8        7.55       34.10     19.97 o 
  11   6   8        4.00       -6.07     19.10 o 
  12   6   8        0.28       -6.47     31.24 o 
  13   6   8        0.03       21.10     25.62 o 
   1   7   8      295.13      329.44     15.22 o 
   2   7   8      703.74      822.22     24.89 o 
   3   7   8      932.70      918.63     26.59 o 
   4   7   8       60.31       68.28      8.31 o 
   5   7   8      152.05      150.68     13.27 o 
   6   7   8       92.63      107.45     24.74 o 
   7   7   8       12.14       14.82     12.53 o 
   8   7   8      141.72      147.14     21.46 o 
   9   7   8        1.67        4.74     16.13 o 
  10   7   8       19.99       35.37     20.71 o 
  11   7   8        2.89       16.21     21.81 o 
  12   7   8        1.97       11.12     24.91 o 
   0   8   8      300.15      357.06     23.93 o 
   1   8   8        0.44       -2.47      5.50 o 
   2   8   8       81.96       71.46      8.30 o 
   3   8   8      404.72      355.05     18.56 o 
   4   8   8        0.20       -2.04      6.87 o 
   5   8   8       95.79      117.19     12.67 o 
   6   8   8      613.06      558.70     31.11 o 
   7   8   8      468.91      377.97     29.06 o 
   8   8   8        2.73       -3.77     16.19 o 
   9   8   8        4.21       18.54     17.87 o 
  10   8   8        0.40       16.23     19.84 o 
  11   8   8        7.58        1.44     21.01 o 
  12   8   8       28.83       71.88     37.32 o 
   1   9   8      332.90      322.29     16.12 o 
   2   9   8       78.20       62.79     14.55 o 
   3   9   8        7.22       -5.74      9.30 o 
   4   9   8        1.44        9.47      8.05 o 
   5   9   8      155.20      156.55     14.48 o 
   6   9   8        4.15       -7.96     13.14 o 
   7   9   8      509.60      519.80     48.59 o 
   8   9   8      158.06      133.57     24.38 o 
   9   9   8       64.44       72.90     28.30 o 
  10   9   8        5.96      -11.24     20.49 o 
  11   9   8       16.21       41.78     22.82 o 
  12   9   8        5.13       22.91     23.10 o 
   0  10   8      371.73      360.54     22.89 o 
   1  10   8       78.78       69.83     15.45 o 
   2  10   8        1.35        1.83      7.47 o 
   3  10   8        0.08       -3.97      7.16 o 
   4  10   8      296.65      315.71     25.52 o 
   5  10   8      142.33      112.48     16.44 o 
   6  10   8      410.99      415.70     28.18 o 
   7  10   8       76.90      110.35     20.44 o 
   8  10   8       10.42       36.35     19.15 o 
   9  10   8       53.60       88.42     36.18 o 
  10  10   8       24.27       19.41     21.71 o 
  11  10   8       13.69       16.11     34.68 o 
   1  11   8      294.85      319.15     18.88 o 
   2  11   8        0.03        2.93      8.50 o 
   3  11   8      949.25      869.81     33.65 o 
   4  11   8      535.72      548.87     38.31 o 
   5  11   8      248.69      277.10     22.25 o 
   6  11   8       54.06       30.96     15.10 o 
   7  11   8       13.21       19.45     16.44 o 
   8  11   8       82.97      103.75     25.69 o 
   9  11   8        0.44      -10.16     20.60 o 
  10  11   8       11.16        8.36     20.24 o 
  11  11   8        1.10      -10.28     20.45 o 
   0  12   8       74.10       27.82     28.74 o 
   1  12   8        0.06        7.10     10.93 o 
   2  12   8       21.46       38.63     10.48 o 
   3  12   8      171.09      140.48     16.48 o 
   4  12   8       60.79       27.74     12.25 o 
   5  12   8      182.54      234.61     21.01 o 
   6  12   8       73.07      104.15     33.14 o 
   7  12   8      104.13      142.34     23.34 o 
   8  12   8       84.84       91.94     22.22 o 
   9  12   8        0.13        8.49     22.14 o 
  10  12   8        0.33      -35.61     23.74 o 
   1  13   8      289.14      293.47     24.15 o 
   2  13   8        2.05        5.68     14.29 o 
   3  13   8       84.78      132.89     17.04 o 
   4  13   8      308.39      303.36     25.47 o 
   5  13   8        0.28        6.45     12.31 o 
   6  13   8       73.34       85.15     21.07 o 
   7  13   8        5.18        3.72     17.17 o 
   8  13   8        5.79       19.20     18.69 o 
   9  13   8       10.00       27.00     22.75 o 
  10  13   8       27.14       28.67     26.08 o 
   0  14   8       49.30       80.08     22.43 o 
   1  14   8      179.97      246.09     29.86 o 
   2  14   8      454.61      442.19     33.86 o 
   3  14   8       29.35       25.94     16.46 o 
   4  14   8        6.95       21.68     13.62 o 
   5  14   8        0.18       19.22     14.58 o 
   6  14   8       59.90       66.84     20.79 o 
   7  14   8       45.44       46.74     23.10 o 
   8  14   8       29.87       38.57     21.30 o 
   9  14   8       25.43       19.85     23.19 o 
   1  15   8       17.08       20.34     16.08 o 
   2  15   8      162.62      139.87     22.89 o 
   3  15   8      263.63      304.90     30.66 o 
   4  15   8      144.70      148.11     24.17 o 
   5  15   8        1.65        8.96     16.65 o 
   6  15   8        8.16        6.55     19.27 o 
   7  15   8        0.78       20.05     22.26 o 
   8  15   8       19.84       29.45     24.84 o 
   0  16   8      189.67      240.46     44.77 o 
   1  16   8        0.52      -10.66     17.73 o 
   2  16   8       21.36        5.56     16.75 o 
   3  16   8        1.85       22.15     18.31 o 
   4  16   8       69.47       50.62     20.80 o 
   5  16   8        0.28      -11.45     19.63 o 
   6  16   8        1.11       -1.98     25.73 o 
   7  16   8        1.67       -4.71     22.04 o 
   8  16   8        3.93       17.77     23.79 o 
   1  17   8      132.85      162.77     29.88 o 
   2  17   8        6.53       17.09     22.29 o 
   3  17   8        3.26       -0.33     20.99 o 
   4  17   8       62.38       42.94     21.64 o 
   5  17   8        0.68        8.64     21.24 o 
   6  17   8       11.01       19.38     27.97 o 
   7  17   8        1.21       12.14     26.96 o 
   0  18   8      215.51      164.12     92.12 o 
   1  18   8        1.86      -12.69     21.57 o 
   2  18   8       84.61       63.63     26.22 o 
   3  18   8        2.68       48.13     22.59 o 
   4  18   8        0.27       11.25     24.75 o 
   5  18   8        5.37        9.42     23.01 o 
   1  19   8       30.56       37.90     24.96 o 
   2  19   8       93.15       83.68     28.59 o 
   3  19   8        0.07       35.64     23.14 o 
   1   1   9       70.91       88.19     12.82 o 
   2   1   9     7529.73     8111.86    180.38 o 
   3   1   9      396.75      466.31     25.11 o 
   4   1   9      224.72      238.66     15.46 o 
   5   1   9      144.63      126.86     14.89 o 
   6   1   9      811.50      869.49     35.09 o 
   7   1   9        9.32        8.48     10.11 o 
   8   1   9       29.61       18.54     12.14 o 
   9   1   9      104.38      120.50     20.92 o 
  10   1   9      204.54      199.48     22.78 o 
  11   1   9       28.52       14.60     18.43 o 
  12   1   9       47.08       29.06     22.36 o 
  13   1   9       15.61       20.10     25.83 o 
   0   2   9    10495.23    10827.13    328.94 o 
   1   2   9      579.53      527.22     27.90 o 
   2   2   9      329.95      320.34     19.03 o 
   3   2   9      411.40      470.01     21.56 o 
   4   2   9      943.80      925.99     30.35 o 
   5   2   9      686.47      723.02     43.78 o 
   6   2   9      247.39      233.68     19.25 o 
   7   2   9       48.30       46.47     14.73 o 
   8   2   9       48.60       46.19     14.84 o 
   9   2   9       30.83       46.79     14.88 o 
  10   2   9       25.61       41.36     15.94 o 
  11   2   9       24.02       22.91     16.02 o 
  12   2   9       93.16       92.58     23.58 o 
  13   2   9        0.25       -5.55     20.51 o 
   1   3   9       10.58       21.87      7.02 o 
   2   3   9       65.15       63.60      9.23 o 
   3   3   9       28.25       40.46      7.94 o 
   4   3   9        0.32       10.66      7.65 o 
   5   3   9       61.17      110.73     14.53 o 
   6   3   9      538.42      500.25     29.42 o 
   7   3   9       79.69      113.43     14.27 o 
   8   3   9      267.84      258.55     22.20 o 
   9   3   9       37.57       40.08     14.44 o 
  10   3   9        9.11       27.14     14.70 o 
  11   3   9       38.71       33.04     17.36 o 
  12   3   9        1.54       12.41     19.10 o 
  13   3   9       10.75       25.40     23.75 o 
   0   4   9     7429.17     8021.87    204.66 o 
   1   4   9     6093.55     6196.22    106.51 o 
   2   4   9      162.43      160.00     14.79 o 
   3   4   9       21.87       39.88      7.24 o 
   4   4   9      427.39      439.81     18.64 o 
   5   4   9      295.48      289.30     17.13 o 
   6   4   9       93.52       86.41     13.31 o 
   7   4   9        3.06       16.31     11.13 o 
   8   4   9        2.55        2.25     11.92 o 
   9   4   9       25.64       36.71     14.58 o 
  10   4   9        1.57       28.46     15.32 o 
  11   4   9       42.31       61.49     18.23 o 
  12   4   9      116.46       89.28     39.80 o 
  13   4   9        0.55      -16.15     22.82 o 
   1   5   9     1040.75     1045.00     27.14 o 
   2   5   9      810.98      968.09     25.52 o 
   3   5   9        2.29       14.22      6.13 o 
   4   5   9      310.01      364.56     22.24 o 
   5   5   9       59.08       68.80      9.37 o 
   6   5   9      118.33      151.11     16.28 o 
   7   5   9      873.96      791.51     45.66 o 
   8   5   9      236.93      213.56     28.93 o 
   9   5   9       55.22       41.28     17.63 o 
  10   5   9       87.25       69.59     17.81 o 
  11   5   9        0.15       14.09     18.94 o 
  12   5   9        1.22       -7.77     26.76 o 
  13   5   9       18.93       55.73     34.20 o 
   0   6   9      356.94      429.28     26.87 o 
   1   6   9       65.17       88.34      8.76 o 
   2   6   9        4.39       17.22      5.76 o 
   3   6   9       62.93       54.76      7.94 o 
   4   6   9     1452.39     1295.20     46.64 o 
   5   6   9      351.28      335.64     17.38 o 
   6   6   9      474.29      484.59     31.71 o 
   7   6   9       73.56       55.75     22.14 o 
   8   6   9      121.74       93.13     28.82 o 
   9   6   9      197.71      143.16     24.41 o 
  10   6   9        3.47       -3.20     18.17 o 
  11   6   9       11.66       39.18     23.33 o 
  12   6   9        0.01      -21.24     22.74 o 
   1   7   9      190.90      199.31     13.11 o 
   2   7   9      161.91      211.52     19.44 o 
   3   7   9     1025.00      934.19     25.86 o 
   4   7   9      313.98      333.56     18.49 o 
   5   7   9        3.21        4.94      7.88 o 
   6   7   9      249.43      222.83     34.31 o 
   7   7   9      208.50      190.53     24.58 o 
   8   7   9       45.09       71.64     17.38 o 
   9   7   9       88.69       90.27     22.46 o 
  10   7   9        3.69      -16.50     18.16 o 
  11   7   9       41.23       53.91     23.77 o 
  12   7   9        1.61      -30.78     24.38 o 
   0   8   9      640.15      569.74     27.74 o 
   1   8   9      362.18      368.40     17.19 o 
   2   8   9       94.88       96.91     11.15 o 
   3   8   9       42.08       65.00      9.91 o 
   4   8   9        0.02       -8.43      7.31 o 
   5   8   9       42.10       45.59     10.65 o 
   6   8   9       95.49      102.86     17.79 o 
   7   8   9      284.90      317.53     45.60 o 
   8   8   9      255.12      218.07     29.97 o 
   9   8   9       73.90       31.65     30.76 o 
  10   8   9        9.91       36.74     20.95 o 
  11   8   9       11.60       18.28     41.57 o 
  12   8   9        5.50       33.05     21.93 o 
   1   9   9       68.88       68.89      9.32 o 
   2   9   9        9.53       14.07      7.61 o 
   3   9   9        0.07        9.01      7.46 o 
   4   9   9       45.90       44.35     10.32 o 
   5   9   9      316.95      297.89     19.70 o 
   6   9   9        1.79       13.80     12.22 o 
   7   9   9       45.46       83.30     23.99 o 
   8   9   9        4.99        9.58     18.18 o 
   9   9   9       78.20       56.60     23.31 o 
  10   9   9       22.46       39.38     22.47 o 
  11   9   9        1.07       -0.22     19.26 o 
  12   9   9        3.11       18.09     22.95 o 
   0  10   9      129.65      146.20     18.86 o 
   1  10   9      622.33      648.42     26.65 o 
   2  10   9       25.89       14.43      8.38 o 
   3  10   9       12.06        3.69      8.12 o 
   4  10   9        6.69       14.15      9.62 o 
   5  10   9     1005.29      984.24     38.58 o 
   6  10   9       21.26        5.86     14.63 o 
   7  10   9      108.20      104.16     26.41 o 
   8  10   9       40.98       30.53     21.07 o 
   9  10   9       34.51       66.01     23.62 o 
  10  10   9        0.41       31.42     22.32 o 
  11  10   9        0.69       -1.54     20.53 o 
   1  11   9        0.85        4.67      9.34 o 
   2  11   9      598.45      624.42     27.02 o 
   3  11   9      117.21      129.00     14.01 o 
   4  11   9      117.68       92.24     13.39 o 
   5  11   9       41.44       29.19     12.80 o 
   6  11   9       55.88       62.01     17.92 o 
   7  11   9       15.49       19.30     17.20 o 
   8  11   9       31.18       36.16     21.12 o 
   9  11   9        0.03       -2.49     19.80 o 
  10  11   9        0.77      -18.26     23.31 o 
  11  11   9        3.01       -3.24     20.41 o 
   0  12   9       91.22       86.64     22.26 o 
   1  12   9       41.95       42.42     13.75 o 
   2  12   9      231.63      241.89     22.08 o 
   3  12   9        8.09        6.91     10.44 o 
   4  12   9      113.15       72.87     16.10 o 
   5  12   9       39.95       34.83     14.05 o 
   6  12   9       14.67       42.46     17.55 o 
   7  12   9       30.81       40.46     19.65 o 
   8  12   9        0.31       26.20     20.62 o 
   9  12   9       44.31        7.91     23.06 o 
  10  12   9        0.16      -11.30     31.00 o 
   1  13   9       17.31       29.56     13.00 o 
   2  13   9       10.81       32.85     15.76 o 
   3  13   9      233.45      249.51     23.01 o 
   4  13   9        0.59        6.90     12.42 o 
   5  13   9      116.85      108.21     18.93 o 
   6  13   9       18.66       40.03     19.67 o 
   7  13   9       81.59       88.11     23.02 o 
   8  13   9        0.00        0.44     36.89 o 
   9  13   9        0.11      -18.48     23.62 o 
  10  13   9        4.50       24.56     28.96 o 
   0  14   9       15.46       10.80     18.55 o 
   1  14   9       44.17       85.97     18.19 o 
   2  14   9        0.14       -0.23     15.77 o 
   3  14   9       24.23       -0.89     14.85 o 
   4  14   9      110.62      123.23     19.71 o 
   5  14   9       10.09       -1.17     16.04 o 
   6  14   9       27.85       10.72     18.94 o 
   7  14   9        4.26       23.74     20.94 o 
   8  14   9        0.69       29.38     23.24 o 
   9  14   9       33.28        2.88     30.35 o 
   1  15   9        0.53        0.98     14.79 o 
   2  15   9       45.63       23.91     17.33 o 
   3  15   9       42.26       50.73     19.54 o 
   4  15   9       93.32       74.89     21.72 o 
   5  15   9       28.79       80.29     21.49 o 
   6  15   9        2.60        8.38     19.53 o 
   7  15   9        8.49      -14.04     20.41 o 
   8  15   9        4.35        4.89     23.55 o 
   0  16   9      179.58      203.96     51.84 o 
   1  16   9       12.18       37.72     20.92 o 
   2  16   9        5.38        9.16     17.78 o 
   3  16   9       21.72       22.13     19.73 o 
   4  16   9       25.06      -13.97     18.95 o 
   5  16   9       29.29       61.79     25.99 o 
   6  16   9       13.97       42.70     28.43 o 
   7  16   9        9.15       23.20     23.26 o 
   1  17   9        6.84        4.73     22.53 o 
   2  17   9       45.75       16.61     24.29 o 
   3  17   9        1.32       -7.53     18.51 o 
   4  17   9        2.45       13.22     20.01 o 
   5  17   9        0.19       -7.33     25.33 o 
   6  17   9        1.31       -9.91     27.18 o 
   0  18   9       72.57       89.95     42.12 o 
   1  18   9        5.01       55.51     26.42 o 
   2  18   9        1.74       -4.09     22.80 o 
   3  18   9       26.24       51.22     22.03 o 
   4  18   9       88.82       91.97     33.20 o 
   5  18   9        1.47       25.04     26.58 o 
   1  19   9       30.51       75.30     26.48 o 
   2  19   9        4.22       -1.49     28.35 o 
   0   0  10     6896.84     7632.50    343.19 o 
   1   0  10     1323.89     1438.34     65.70 o 
   2   0  10     3388.13     3544.53    128.66 o 
   3   0  10     2832.74     2842.28    110.68 o 
   4   0  10       83.56       82.75     24.49 o 
   5   0  10     1161.45     1092.44     53.57 o 
   6   0  10       63.22       82.08     21.69 o 
   7   0  10        5.28       -6.29     15.53 o 
   8   0  10       20.99        9.57     18.51 o 
   9   0  10      341.08      444.09     43.88 o 
  10   0  10        0.02      -14.39     20.32 o 
  11   0  10        0.18      -14.04     30.61 o 
  12   0  10       42.49       22.32     33.26 o 
  13   0  10        0.60      -60.05     56.49 o 
   1   1  10       40.21       64.59     16.13 o 
   2   1  10     1237.99     1254.53     43.50 o 
   3   1  10      689.21      657.00     34.36 o 
   4   1  10       39.85       39.77      8.59 o 
   5   1  10       17.67       21.32     11.98 o 
   6   1  10       56.47       60.53     13.42 o 
   7   1  10       93.25       65.00     23.37 o 
   8   1  10      297.18      295.28     26.29 o 
   9   1  10      101.76       98.05     24.71 o 
  10   1  10      105.67      107.88     20.02 o 
  11   1  10       99.54      157.94     26.78 o 
  12   1  10        0.17       -8.64     19.91 o 
  13   1  10        8.08       38.05     26.36 o 
   0   2  10     3329.10     3074.95    113.90 o 
   1   2  10      772.52      817.30     35.27 o 
   2   2  10        4.89       26.01      7.94 o 
   3   2  10     1001.63     1044.39     31.29 o 
   4   2  10      360.17      346.98     19.46 o 
   5   2  10      247.58      313.47     23.59 o 
   6   2  10       22.71       10.27     10.97 o 
   7   2  10      123.90      112.26     16.35 o 
   8   2  10        0.95        1.95     12.30 o 
   9   2  10        2.91       -2.33     12.99 o 
  10   2  10       37.63       31.06     22.07 o 
  11   2  10        7.23       25.06     16.90 o 
  12   2  10       28.63       30.25     22.33 o 
  13   2  10       15.99      -13.31     23.63 o 
   1   3  10     1522.15     1435.15     41.53 o 
   2   3  10       36.25       41.80      9.40 o 
   3   3  10      456.77      482.05     23.27 o 
   4   3  10      119.61      165.19     14.47 o 
   5   3  10      150.20      175.98     18.16 o 
   6   3  10      147.92      141.62     18.00 o 
   7   3  10        3.04       15.20     11.66 o 
   8   3  10       89.28       85.79     21.13 o 
   9   3  10        9.28       26.55     15.06 o 
  10   3  10      277.09      308.57     28.82 o 
  11   3  10        4.60        9.82     17.78 o 
  12   3  10        6.10       10.87     21.80 o 
  13   3  10        9.95        4.12     35.43 o 
   0   4  10      813.47      906.00     41.86 o 
   1   4  10       13.74        8.84      8.43 o 
   2   4  10        0.32        7.15      6.19 o 
   3   4  10      372.29      408.20     20.13 o 
   4   4  10      436.17      499.34     22.88 o 
   5   4  10       39.82       42.60     11.23 o 
   6   4  10      429.77      400.51     25.52 o 
   7   4  10      266.68      269.88     22.48 o 
   8   4  10      618.37      584.06     45.62 o 
   9   4  10      243.28      221.85     25.31 o 
  10   4  10        5.71       21.88     16.79 o 
  11   4  10        0.20        5.53     18.55 o 
  12   4  10        6.61       -3.29     26.79 o 
  13   4  10        0.02       12.38     21.62 o 
   1   5  10      122.39      123.21     12.06 o 
   2   5  10      122.01      137.28     11.10 o 
   3   5  10       25.48        8.47      6.54 o 
   4   5  10        2.31        7.78      6.91 o 
   5   5  10      148.80      124.99     13.00 o 
   6   5  10       66.87       83.64     14.18 o 
   7   5  10      135.06      201.43     38.35 o 
   8   5  10       11.76       23.60     15.46 o 
   9   5  10       10.78       31.10     16.85 o 
  10   5  10        5.06        4.50     19.34 o 
  11   5  10        0.16      -27.69     20.17 o 
  12   5  10        1.03       16.72     23.35 o 
   0   6  10      110.61      135.25     16.05 o 
   1   6  10      707.05      783.53     26.30 o 
   2   6  10      238.14      329.21     17.67 o 
   3   6  10      254.61      284.80     21.47 o 
   4   6  10      920.63      897.37     35.44 o 
   5   6  10       10.17       12.23      8.94 o 
   6   6  10       72.68       86.42     20.33 o 
   7   6  10      124.23      112.14     23.61 o 
   8   6  10       68.30       96.23     20.07 o 
   9   6  10        8.03       32.77     18.27 o 
  10   6  10       47.71      103.16     25.02 o 
  11   6  10        0.29       23.59     22.55 o 
  12   6  10       25.46       57.22     31.19 o 
   1   7  10      209.93      215.36     21.93 o 
   2   7  10        2.09        8.91      6.63 o 
   3   7  10        1.38        1.34      6.82 o 
   5   7  10     1795.95     1832.95     65.23 o 
   6   7  10      129.08      115.49     19.40 o 
   7   7  10       20.29       21.22     16.09 o 
   8   7  10       11.95        0.92     14.52 o 
  10   7  10       71.06       81.32     23.59 o 
  11   7  10        1.18       15.79     21.36 o 
  12   7  10        1.96       32.76     25.49 o 
   0   8  10      409.17      361.87     27.06 o 
   1   8  10       34.37       51.35      8.79 o 
   2   8  10      140.09      135.30     12.33 o 
   3   8  10      269.61      242.68     16.62 o 
   4   8  10      223.07      230.90     16.48 o 
   5   8  10      144.67      203.38     36.06 o 
   6   8  10     1538.41     1409.10     63.64 o 
   7   8  10       25.65        6.73     14.75 o 
   8   8  10       29.11       16.07     18.82 o 
   9   8  10       19.74        9.25     22.78 o 
  10   8  10        9.14      -28.26     18.84 o 
  11   8  10       28.36       41.26     22.16 o 
  12   8  10       12.72      -11.43     19.60 o 
   1   9  10       45.79       51.33      9.13 o 
   2   9  10     1406.50     1396.72     37.61 o 
   3   9  10        1.20        4.94      8.08 o 
   4   9  10       17.70       23.29     10.03 o 
   5   9  10        0.09       10.72     11.28 o 
   6   9  10       16.30       -5.95     13.48 o 
   7   9  10        0.03        3.87     16.10 o 
   8   9  10       52.43       78.69     22.92 o 
   9   9  10       49.42       67.69     32.58 o 
  10   9  10        0.11      -16.38     24.69 o 
  11   9  10        5.01       13.47     23.01 o 
   0  10  10      227.42      221.17     22.34 o 
   1  10  10        4.24       17.30      8.90 o 
   2  10  10       23.10       14.00      8.80 o 
   3  10  10     1059.95     1095.64     47.05 o 
   4  10  10       82.35       94.99     15.90 o 
   5  10  10        0.07       13.56     11.83 o 
   6  10  10      372.68      386.42     32.79 o 
   7  10  10      176.34      193.34     29.39 o 
   8  10  10       19.20       15.78     18.79 o 
   9  10  10       10.58       -2.03     21.70 o 
  10  10  10        5.95       -8.02     27.41 o 
  11  10  10        6.47      -14.34     20.47 o 
   1  11  10       74.85       62.07     13.23 o 
   2  11  10       86.13       85.00     13.68 o 
   3  11  10      110.31       94.26     13.79 o 
   4  11  10      485.66      506.57     28.11 o 
   5  11  10       73.45       54.17     15.70 o 
   6  11  10      116.87      112.49     21.61 o 
   7  11  10        0.01       12.13     18.69 o 
   8  11  10      145.85      154.11     28.51 o 
   9  11  10       27.76       10.71     23.99 o 
  10  11  10        0.13       19.98     26.34 o 
   0  12  10      285.02      231.27     30.55 o 
   1  12  10       12.82        1.34     11.97 o 
   2  12  10      247.68      249.58     20.39 o 
   3  12  10      100.09       95.88     20.83 o 
   4  12  10        0.30        1.06     11.90 o 
   5  12  10       51.63       51.51     16.82 o 
   6  12  10       51.68       50.28     18.91 o 
   7  12  10      137.48      131.56     24.52 o 
   8  12  10       44.35       30.26     24.35 o 
   9  12  10       52.60       73.38     27.97 o 
  10  12  10        7.99       20.15     27.41 o 
   1  13  10        5.05       12.68     12.89 o 
   2  13  10        6.44        1.55     13.26 o 
   3  13  10        0.24       -4.29     13.29 o 
   4  13  10      132.25       91.43     16.55 o 
   5  13  10       25.93       12.56     15.29 o 
   6  13  10       66.46       57.05     21.70 o 
   7  13  10       32.29       33.41     21.54 o 
   8  13  10       26.66       36.01     23.21 o 
   9  13  10        2.04       36.83     26.68 o 
   0  14  10       22.20       -6.77     20.43 o 
   1  14  10      308.43      278.77     25.21 o 
   2  14  10      152.39      197.65     25.26 o 
   3  14  10       12.30       21.23     16.53 o 
   4  14  10       10.11       12.25     15.59 o 
   5  14  10       59.79       61.18     18.88 o 
   6  14  10        7.23       -6.06     18.98 o 
   7  14  10       31.61       50.42     28.64 o 
   8  14  10       10.60       -8.52     30.68 o 
   1  15  10       14.92       13.55     17.25 o 
   2  15  10        1.71        7.58     17.08 o 
   3  15  10        9.21       10.77     17.67 o 
   4  15  10        2.16        8.67     18.20 o 
   5  15  10        7.12       19.10     22.80 o 
   6  15  10        9.94      -25.00     22.53 o 
   7  15  10        8.75       38.50     22.68 o 
   8  15  10       11.61       19.89     22.51 o 
   0  16  10       56.02       49.87     31.77 o 
   1  16  10      199.39      183.95     30.28 o 
   2  16  10       30.13       19.51     20.07 o 
   3  16  10        0.88        3.94     18.60 o 
   4  16  10        0.06      -27.84     18.56 o 
   5  16  10       12.07        3.79     23.77 o 
   6  16  10        9.59        7.80     26.90 o 
   7  16  10       12.28       38.38     25.64 o 
   1  17  10       43.83       51.77     25.16 o 
   2  17  10        0.04       14.67     23.02 o 
   3  17  10       45.00       60.77     25.51 o 
   4  17  10       41.41       20.04     21.55 o 
   5  17  10        2.98       -5.11     23.42 o 
   0  18  10        0.53       18.66     36.03 o 
   1  18  10        2.36       -5.39     22.80 o 
   2  18  10        0.27       10.61     23.84 o 
   3  18  10        3.37      -11.61     21.23 o 
   4  18  10        1.11      -28.34     22.51 o 
   1   1  11     1532.05     1556.77     70.73 o 
   2   1  11      818.48      836.68     37.99 o 
   3   1  11       82.34       67.17     13.56 o 
   4   1  11       47.96       42.98      9.31 o 
   5   1  11      102.49       93.13     15.34 o 
   6   1  11       84.42       67.13     14.14 o 
   7   1  11        9.72       -8.86     11.00 o 
   8   1  11      131.82      127.67     18.66 o 
   9   1  11      176.17      188.20     25.15 o 
  10   1  11      354.27      332.82     28.76 o 
  11   1  11        0.03       -4.15     18.25 o 
  12   1  11        8.56       16.87     19.72 o 
   0   2  11     3446.90     3813.48    177.67 o 
   1   2  11      144.41      145.20     16.98 o 
   2   2  11      315.04      333.29     25.45 o 
   3   2  11      130.77      144.92     14.93 o 
   4   2  11        9.03       42.23     14.31 o 
   5   2  11      184.09      177.38     19.34 o 
   6   2  11     1211.48     1230.14     53.93 o 
   7   2  11        8.03       14.00     11.93 o 
   8   2  11      621.71      569.83     36.82 o 
   9   2  11      237.20      268.79     25.90 o 
  10   2  11       20.33       35.90     16.90 o 
  11   2  11       45.31       26.51     20.37 o 
  12   2  11       63.51       51.12     21.32 o 
   1   3  11       34.02       31.96     10.48 o 
   2   3  11      226.55      211.73     25.63 o 
   3   3  11       29.35       37.82     14.84 o 
   4   3  11      669.95      673.24     28.14 o 
   5   3  11      762.09      741.56     36.96 o 
   6   3  11       81.90       58.49     14.88 o 
   7   3  11      290.46      323.79     27.51 o 
   8   3  11      344.70      325.74     26.07 o 
   9   3  11       30.33       43.01     15.78 o 
  10   3  11        5.68       12.03     15.64 o 
  11   3  11       80.46      117.01     23.12 o 
  12   3  11        2.06        1.34     20.71 o 
   0   4  11     1786.45     1790.65     64.70 o 
   1   4  11     1421.83     1468.23     40.18 o 
   2   4  11      463.21      454.93     25.79 o 
   3   4  11     1049.45     1136.95     33.28 o 
   4   4  11      125.75      163.31     16.94 o 
   5   4  11      108.57      115.05     15.81 o 
   6   4  11       90.37       87.99     14.76 o 
   7   4  11       12.13       31.19     13.14 o 
   8   4  11        3.23       -0.43     14.35 o 
   9   4  11       77.86       49.91     17.67 o 
  10   4  11        0.21        4.17     17.37 o 
  11   4  11        3.10       23.32     19.42 o 
  12   4  11       55.46       70.29     23.12 o 
   1   5  11      260.94      315.29     21.69 o 
   2   5  11       40.77       44.36      8.91 o 
   3   5  11      167.51      155.39     13.61 o 
   4   5  11      493.40      542.97     25.04 o 
   5   5  11       78.98      111.96     15.11 o 
   6   5  11      316.74      293.30     23.51 o 
   7   5  11      412.96      403.93     31.69 o 
   8   5  11      160.61      107.18     20.60 o 
   9   5  11        4.11       25.74     17.40 o 
  10   5  11       61.66       51.64     21.43 o 
  11   5  11        9.91       15.40     21.19 o 
  12   5  11        6.98       22.79     27.06 o 
   0   6  11     1020.37      870.50     40.86 o 
   1   6  11      128.18      117.94     12.20 o 
   2   6  11     1114.94     1121.98     33.35 o 
   3   6  11      471.74      521.76     22.78 o 
   4   6  11       45.24       61.23     10.23 o 
   5   6  11       13.88       16.88     13.04 o 
   6   6  11      910.35      873.40     44.13 o 
   7   6  11      191.44      210.12     24.74 o 
   8   6  11      244.92      201.88     25.43 o 
   9   6  11       56.57       30.59     18.72 o 
  10   6  11       82.22       97.11     24.22 o 
  11   6  11        2.44       10.78     27.61 o 
  12   6  11        9.02        6.85     39.45 o 
   1   7  11      579.34      598.86     24.52 o 
   2   7  11     1165.11     1213.06     33.60 o 
   3   7  11      466.33      450.55     21.57 o 
   4   7  11        8.67       13.71      9.27 o 
   5   7  11        5.81        4.22     12.23 o 
   6   7  11       55.82       40.35     15.47 o 
   7   7  11        1.80      -17.64     13.17 o 
   8   7  11       12.40       25.52     16.06 o 
   9   7  11       59.78       59.77     19.59 o 
  10   7  11        1.25        5.40     20.91 o 
  11   7  11       13.36       -8.62     40.88 o 
  12   7  11        0.01       25.78     34.19 o 
   0   8  11        1.79        1.20     11.21 o 
   1   8  11       58.81       69.00      9.75 o 
   2   8  11      108.11       98.36     11.95 o 
   3   8  11      121.16      104.58     12.64 o 
   4   8  11        5.10       26.41     10.39 o 
   5   8  11      375.19      350.40     29.07 o 
   6   8  11      225.79      275.63     31.13 o 
   7   8  11        3.11       11.75     15.03 o 
   8   8  11       43.83       31.81     20.41 o 
   9   8  11        5.12        1.45     20.13 o 
  10   8  11       64.49       62.75     29.01 o 
  11   8  11        3.31      -11.72     25.10 o 
   1   9  11      108.26      103.22     11.36 o 
   2   9  11        3.48        1.14      8.70 o 
   3   9  11      169.78      164.98     24.39 o 
   4   9  11     1029.29     1009.57     34.75 o 
   5   9  11        0.70       -5.53     12.52 o 
   6   9  11        4.08       11.11     14.43 o 
   7   9  11       60.01       27.76     19.08 o 
   8   9  11      143.90      140.48     38.87 o 
   9   9  11        0.04       10.27     22.18 o 
  10   9  11       41.91       44.86     26.43 o 
  11   9  11        7.16       37.24     26.90 o 
   0  10  11       91.61      115.28     24.80 o 
   1  10  11       72.11       71.50     11.97 o 
   2  10  11        0.10        2.44      8.85 o 
   3  10  11       46.11       27.86     13.84 o 
   4  10  11        0.50      -10.90      9.71 o 
   5  10  11      133.44       97.63     17.30 o 
   6  10  11        0.14      -23.83     15.89 o 
   7  10  11       77.00       91.80     30.84 o 
   8  10  11       21.13       58.18     24.50 o 
   9  10  11        2.12        0.14     23.11 o 
  10  10  11       14.01       13.93     25.08 o 
   1  11  11       26.51       54.11     12.77 o 
   2  11  11        2.51       20.44     10.85 o 
   3  11  11       23.50       20.73     10.80 o 
   4  11  11       26.73       20.14     13.74 o 
   5  11  11       57.11       47.47     17.51 o 
   6  11  11        8.53       11.91     16.74 o 
   7  11  11        3.80       18.40     19.65 o 
   8  11  11       13.73        9.84     22.54 o 
   9  11  11        4.93      -14.42     22.65 o 
  10  11  11        0.36      -14.52     25.60 o 
   0  12  11      261.95      307.41     67.42 o 
   1  12  11       62.36       60.03     16.79 o 
   2  12  11      124.16      105.03     25.61 o 
   3  12  11        8.34       15.44     11.80 o 
   4  12  11        2.31        4.92     12.73 o 
   5  12  11       44.64       39.08     18.06 o 
   6  12  11       28.19       23.01     21.19 o 
   7  12  11        7.06        6.62     19.46 o 
   8  12  11        5.27       -7.75     39.48 o 
   9  12  11        0.60      -32.35     21.56 o 
   1  13  11      101.56       88.02     17.40 o 
   2  13  11       23.02       18.29     14.09 o 
   3  13  11       28.81       40.38     17.18 o 
   4  13  11        2.72        5.66     13.46 o 
   5  13  11       14.25        9.00     17.11 o 
   6  13  11        3.66       14.30     18.52 o 
   7  13  11        1.64       28.18     20.89 o 
   8  13  11       85.82       65.14     31.27 o 
   9  13  11        1.73       -3.65     27.13 o 
   0  14  11       36.08       51.45     23.60 o 
   1  14  11      280.73      264.29     31.10 o 
   2  14  11      117.90      127.49     23.12 o 
   3  14  11        2.45       13.57     17.29 o 
   4  14  11        9.02       17.96     18.27 o 
   5  14  11       42.30       84.99     30.43 o 
   6  14  11       15.91       12.60     19.97 o 
   7  14  11       10.76      -13.13     21.78 o 
   8  14  11        2.15      -17.40     22.52 o 
   1  15  11        0.49        9.53     17.44 o 
   2  15  11       69.43       74.85     21.00 o 
   3  15  11        2.27       41.91     20.67 o 
   4  15  11       34.91       12.08     23.69 o 
   5  15  11        7.54        4.43     35.07 o 
   6  15  11        7.50       16.22     22.89 o 
   7  15  11        1.79       -1.24     20.96 o 
   0  16  11       21.92       37.23     40.36 o 
   1  16  11        0.50        9.35     22.98 o 
   2  16  11        0.60        4.49     18.43 o 
   3  16  11      160.79      152.31     27.09 o 
   4  16  11      109.39       98.00     32.30 o 
   5  16  11        0.00        1.39     25.77 o 
   6  16  11       34.51       45.47     28.22 o 
   1  17  11       24.78       57.89     26.49 o 
   2  17  11       33.02       67.49     26.72 o 
   3  17  11       21.78       16.66     20.53 o 
   4  17  11        5.21       19.05     21.16 o 
   5  17  11        0.48      -32.64     25.03 o 
   0  18  11        1.16      -27.00     33.49 o 
   1  18  11       51.59       35.77     24.30 o 
   2  18  11        0.44       37.85     24.09 o 
   3  18  11        5.08       25.68     25.11 o 
   0   0  12     1633.60     1772.50    115.11 o 
   1   0  12       85.07       66.78     28.88 o 
   2   0  12     1336.91     1465.06     72.11 o 
   3   0  12      611.27      459.21     58.81 o 
   4   0  12       56.66       80.37     22.98 o 
   5   0  12      115.60      105.85     26.71 o 
   6   0  12      171.11      186.26     29.14 o 
   7   0  12        1.49      -23.48     15.65 o 
   8   0  12      328.69      244.02     36.28 o 
   9   0  12      775.27      865.86     62.69 o 
  10   0  12       47.62       64.56     26.55 o 
  11   0  12       48.84       -0.53     25.50 o 
  12   0  12       31.39       55.76     47.60 o 
   1   1  12      601.95      719.16     38.24 o 
   2   1  12       16.35       33.43     11.53 o 
   3   1  12      105.01       67.09     14.35 o 
   4   1  12       52.92       78.44     12.77 o 
   5   1  12      944.71      940.57     42.35 o 
   6   1  12      325.66      289.41     25.51 o 
   7   1  12        0.72        6.24     12.32 o 
   8   1  12        5.11       30.21     13.71 o 
   9   1  12      127.11      157.33     21.84 o 
  10   1  12      109.25      135.89     22.94 o 
  11   1  12      102.32      116.79     25.65 o 
  12   1  12        0.89        4.05     21.85 o 
   0   2  12     1591.26     1619.20     76.31 o 
   1   2  12      677.69      746.62     38.66 o 
   2   2  12     1332.62     1325.99     58.17 o 
   3   2  12     1372.02     1258.59     41.39 o 
   4   2  12       21.31        8.99      8.73 o 
   5   2  12      178.92      208.57     26.44 o 
   6   2  12      182.45      215.24     22.57 o 
   7   2  12      167.84      174.94     22.03 o 
   8   2  12        4.03        3.19     13.39 o 
   9   2  12        7.20       24.72     15.97 o 
  10   2  12       14.93       19.78     16.56 o 
  11   2  12        1.04       11.27     18.30 o 
  12   2  12       22.12       -5.34     20.49 o 
   1   3  12      131.30      156.04     17.44 o 
   2   3  12      868.17      962.68     37.52 o 
   3   3  12       23.70       29.38     10.52 o 
   4   3  12       10.86       21.46      9.81 o 
   5   3  12      128.18      152.32     19.26 o 
   6   3  12        0.22       -2.21     12.46 o 
   7   3  12     1369.15     1191.95     51.49 o 
   8   3  12       83.75       87.69     17.95 o 
   9   3  12      176.33      212.98     26.57 o 
  10   3  12        6.22      -20.67     15.32 o 
  11   3  12       11.54        6.74     18.44 o 
  12   3  12        0.25       -0.37     20.00 o 
   0   4  12       75.12       80.81     16.65 o 
   1   4  12     1797.05     1592.62     43.71 o 
   2   4  12       43.84       43.69     10.45 o 
   3   4  12       28.49       42.59     10.00 o 
   4   4  12       24.99       18.80      9.30 o 
   5   4  12       61.08       68.75     14.18 o 
   6   4  12       16.77       17.09     12.10 o 
   7   4  12        0.57        7.43     13.30 o 
   8   4  12      161.83      133.92     21.74 o 
   9   4  12        0.04        9.18     16.60 o 
  10   4  12        3.59       14.21     17.86 o 
  11   4  12       52.58       81.93     25.07 o 
  12   4  12        6.23        1.11     23.16 o 
   1   5  12      185.19      181.33     16.39 o 
   2   5  12      433.37      412.11     23.77 o 
   3   5  12       65.65       64.99     11.32 o 
   4   5  12      261.83      268.97     19.07 o 
   5   5  12      108.03      126.62     18.73 o 
   6   5  12       38.24       46.32     15.81 o 
   7   5  12      258.33      297.41     32.04 o 
   8   5  12       56.34       58.63     18.17 o 
   9   5  12        6.58       39.23     18.87 o 
  10   5  12        8.26       13.03     19.44 o 
  11   5  12        2.29      -17.52     19.73 o 
  12   5  12        9.30      102.56     45.10 o 
   0   6  12      282.60      321.32     57.98 o 
   1   6  12     1123.52     1166.88     38.72 o 
   2   6  12       36.03       21.90      9.69 o 
   3   6  12       65.19       89.33     12.64 o 
   4   6  12     1109.55     1062.79     51.29 o 
   5   6  12      544.20      514.63     34.85 o 
   6   6  12      569.63      621.96     43.91 o 
   7   6  12      637.55      682.95     41.63 o 
   8   6  12       17.61       41.10     18.35 o 
   9   6  12        0.00       -3.21     16.21 o 
  10   6  12        0.13        6.97     19.03 o 
  11   6  12        3.10       -3.33     23.28 o 
   1   7  12       38.54       46.86     12.78 o 
   2   7  12      296.32      289.51     27.24 o 
   3   7  12        5.12       15.18      8.91 o 
   4   7  12        6.27       -9.49      9.35 o 
   5   7  12      234.76      256.09     25.75 o 
   6   7  12        4.25        0.16     14.39 o 
   7   7  12       20.82        3.80     15.23 o 
   8   7  12        2.09        1.55     16.67 o 
   9   7  12        2.89       10.20     18.83 o 
  10   7  12       11.44        9.38     22.29 o 
  11   7  12        4.49       36.95     22.77 o 
   0   8  12        1.70        7.72     11.83 o 
   1   8  12      375.84      316.87     19.35 o 
   2   8  12        7.21       15.84      8.24 o 
   3   8  12      524.72      459.86     29.60 o 
   4   8  12      158.76      137.05     19.40 o 
   5   8  12        5.08        4.09     13.09 o 
   6   8  12      195.77      162.65     22.95 o 
   7   8  12        0.01      -21.51     14.34 o 
   8   8  12      132.42      104.26     29.23 o 
   9   8  12        8.70        6.51     22.37 o 
  10   8  12       14.87       29.37     25.55 o 
  11   8  12        7.43      -20.42     32.91 o 
   1   9  12       94.11      115.16     13.69 o 
   2   9  12       50.06       54.61     11.76 o 
   3   9  12      582.87      514.62     29.23 o 
   4   9  12      185.29      159.85     17.60 o 
   5   9  12      307.83      355.52     36.77 o 
   6   9  12      120.42       85.09     18.71 o 
   7   9  12       13.99       39.81     17.56 o 
   8   9  12       13.20       37.81     21.67 o 
   9   9  12       52.80       28.99     25.95 o 
  10   9  12        1.72        7.04     24.68 o 
   0  10  12        7.18        3.72     13.62 o 
   1  10  12       93.37       89.10     14.31 o 
   2  10  12        1.25      -10.37      9.59 o 
   3  10  12       14.73       -1.19      9.92 o 
   4  10  12       78.47       85.53     14.79 o 
   5  10  12        1.33      -11.01     14.12 o 
   6  10  12        0.22      -19.27     16.94 o 
   7  10  12        2.06       20.55     20.14 o 
   8  10  12        5.69       19.83     21.44 o 
   9  10  12        7.01      -31.52     21.01 o 
  10  10  12        0.20      -29.03     23.24 o 
   1  11  12      174.60      148.35     23.97 o 
   2  11  12      169.38      171.56     18.52 o 
   3  11  12      189.46      200.52     18.49 o 
   4  11  12       20.03       16.18     11.26 o 
   5  11  12        0.29      -20.49     13.66 o 
   6  11  12        0.68      -24.81     16.54 o 
   7  11  12       88.88       59.49     24.70 o 
   8  11  12      112.76       82.52     27.92 o 
   9  11  12        0.41      -21.46     33.35 o 
  10  11  12        0.57       -4.52     27.10 o 
   0  12  12      396.48      402.27     40.80 o 
   1  12  12      335.04      302.88     25.90 o 
   2  12  12        7.96       10.32     13.71 o 
   3  12  12       11.08       18.38     13.56 o 
   4  12  12       71.49       82.89     17.00 o 
   5  12  12      112.71      126.33     23.61 o 
   6  12  12       10.60       27.67     21.14 o 
   7  12  12       60.49       39.02     24.38 o 
   8  12  12        5.80       -3.09     23.51 o 
   9  12  12       20.55       22.47     25.35 o 
   1  13  12      137.24      116.76     18.98 o 
   2  13  12       68.95       43.10     18.32 o 
   3  13  12      336.41      300.19     33.36 o 
   4  13  12        1.15       -5.50     16.84 o 
   5  13  12       12.64       11.11     18.23 o 
   6  13  12        0.05       -9.92     18.34 o 
   7  13  12        0.14       25.71     23.84 o 
   8  13  12       45.99       20.90     28.10 o 
   0  14  12       76.37       86.14     25.66 o 
   1  14  12       10.94       12.85     15.10 o 
   2  14  12       31.22        5.25     18.38 o 
   3  14  12       41.31       42.35     19.22 o 
   4  14  12       40.66       79.45     25.90 o 
   5  14  12       26.86       25.88     27.07 o 
   6  14  12        9.47       36.31     21.50 o 
   7  14  12       15.57      -33.85     22.57 o 
   1  15  12        3.90       16.24     17.99 o 
   2  15  12       28.22       22.67     18.54 o 
   3  15  12      103.50      127.66     24.81 o 
   4  15  12       29.69       38.22     28.19 o 
   5  15  12        1.58        2.63     24.62 o 
   6  15  12        3.81       33.95     26.30 o 
   0  16  12        0.02       40.52     34.63 o 
   1  16  12      161.64      189.09     33.14 o 
   2  16  12       47.33       46.19     22.37 o 
   3  16  12        9.06       -1.16     20.03 o 
   4  16  12        5.80       46.91     22.84 o 
   5  16  12       36.21       -0.98     23.72 o 
   1  17  12        1.65      -17.94     22.11 o 
   2  17  12        1.48      -19.77     22.77 o 
   3  17  12        7.92       12.73     21.88 o 
   4  17  12        0.61      -14.69     18.70 o 
   1   1  13      145.26      131.46     17.97 o 
   2   1  13     1059.60     1111.81     46.64 o 
   3   1  13       15.65       18.09     12.45 o 
   4   1  13       62.81       69.80     15.72 o 
   5   1  13       24.59       37.23     15.64 o 
   6   1  13       94.79       70.34     16.17 o 
   7   1  13      385.99      341.47     32.99 o 
   8   1  13      336.35      325.36     27.91 o 
   9   1  13       43.06       30.22     16.13 o 
  10   1  13       42.04       63.04     22.04 o 
  11   1  13       27.49       15.48     21.65 o 
  12   1  13        5.23      -17.51     25.19 o 
   0   2  13       62.42      152.51     50.07 o 
   1   2  13     1297.05     1319.82     53.74 o 
   2   2  13      313.00      334.41     27.91 o 
   3   2  13        3.52       -2.84      9.19 o 
   4   2  13      262.27      216.78     24.06 o 
   5   2  13       68.65       41.41     14.41 o 
   6   2  13       20.50        4.82     14.91 o 
   7   2  13       29.84       34.29     15.35 o 
   8   2  13        8.76      -14.54     15.03 o 
   9   2  13      189.82      145.32     30.49 o 
  10   2  13        1.65       -0.96     15.95 o 
  11   2  13       16.90       15.84     19.63 o 
  12   2  13        2.73       -7.80     23.32 o 
   1   3  13      158.99      169.44     18.05 o 
   2   3  13      136.35      114.84     20.65 o 
   3   3  13       13.78        9.11     10.22 o 
   4   3  13      406.86      402.83     31.67 o 
   5   3  13        6.94        4.16     11.85 o 
   6   3  13      146.55      106.71     19.20 o 
   7   3  13       13.29       17.67     14.61 o 
   8   3  13      233.44      206.69     26.39 o 
   9   3  13       80.74       83.81     21.21 o 
  10   3  13       14.17       26.46     21.04 o 
  11   3  13        8.89       22.86     22.65 o 
  12   3  13       17.29       27.65     27.89 o 
   0   4  13       59.09       78.42     17.48 o 
   1   4  13       16.87       27.69     10.10 o 
   2   4  13      317.74      309.59     30.89 o 
   3   4  13      571.21      572.40     48.72 o 
   4   4  13     1989.78     2014.98     55.80 o 
   5   4  13      156.95      178.93     19.80 o 
   6   4  13       46.31       57.09     14.94 o 
   7   4  13      779.14      743.60     52.79 o 
   8   4  13       68.18       75.29     19.17 o 
   9   4  13        0.94      -14.37     16.40 o 
  10   4  13        4.84       -8.70     17.65 o 
  11   4  13        3.44       30.54     23.39 o 
   1   5  13      527.31      531.85     32.56 o 
   2   5  13      354.30      339.58     22.54 o 
   3   5  13       24.57       37.90     11.15 o 
   4   5  13        2.51        4.47     11.37 o 
   5   5  13      128.41      104.55     16.82 o 
   6   5  13       14.34       15.23     15.50 o 
   7   5  13       52.69       32.83     18.33 o 
   8   5  13        7.48       -1.82     15.55 o 
   9   5  13       37.75       78.79     21.90 o 
  10   5  13        9.38      -13.66     18.63 o 
  11   5  13       57.50       63.32     26.45 o 
   0   6  13        1.92       26.78     15.01 o 
   1   6  13      181.34      212.38     21.32 o 
   2   6  13       55.01       60.08     15.26 o 
   3   6  13       85.02       89.62     13.24 o 
   4   6  13       15.00       23.80     14.30 o 
   5   6  13      221.56      203.34     24.56 o 
   6   6  13      177.06      155.29     23.49 o 
   7   6  13       97.26      104.91     21.32 o 
   8   6  13       70.21       61.77     19.64 o 
   9   6  13       42.39       45.72     20.14 o 
  10   6  13       22.47       33.81     21.71 o 
  11   6  13       39.64       74.12     26.83 o 
   1   7  13       23.97       30.12     11.06 o 
   2   7  13      210.32      186.42     21.97 o 
   3   7  13      482.93      561.17     27.92 o 
   4   7  13      253.21      360.82     36.78 o 
   5   7  13      611.00      653.32     52.95 o 
   6   7  13       92.52       85.63     26.47 o 
   7   7  13       34.40       12.62     17.25 o 
   8   7  13       72.59       53.07     21.17 o 
   9   7  13       13.27       21.90     19.83 o 
  10   7  13       13.28        9.69     24.14 o 
  11   7  13       11.69       52.21     28.17 o 
   0   8  13      321.62      290.83     30.28 o 
   1   8  13      387.53      413.43     24.60 o 
   2   8  13        2.68       -2.50     10.12 o 
   3   8  13        8.61        6.32     11.14 o 
   4   8  13      292.12      251.05     23.16 o 
   5   8  13       38.09       26.56     15.68 o 
   6   8  13        8.24       -3.78     15.32 o 
   7   8  13        0.71      -19.38     15.65 o 
   8   8  13       36.60       55.42     21.24 o 
   9   8  13        1.80       17.27     24.46 o 
  10   8  13        0.15       -6.00     26.27 o 
   1   9  13      131.84      134.39     15.17 o 
   2   9  13       81.95       78.28     13.40 o 
   3   9  13      429.52      428.67     30.53 o 
   4   9  13       27.78       63.88     15.84 o 
   5   9  13       43.58       60.25     17.97 o 
   6   9  13        6.83        2.41     15.31 o 
   7   9  13       47.13       58.95     20.97 o 
   8   9  13        7.69       32.99     24.30 o 
   9   9  13        9.39      -11.69     22.95 o 
  10   9  13        1.02       -2.02     29.18 o 
   0  10  13        0.82        6.10     16.71 o 
   1  10  13      160.05      180.26     18.62 o 
   2  10  13       25.42       36.39     12.44 o 
   3  10  13        4.93       -2.68     10.83 o 
   4  10  13      231.57      276.60     32.64 o 
   5  10  13        3.22        9.75     15.48 o 
   6  10  13       37.62       34.10     17.87 o 
   7  10  13        2.84       28.76     21.81 o 
   8  10  13        4.43       17.32     25.29 o 
   9  10  13        1.47      -33.75     22.79 o 
  10  10  13        3.23      -10.49     25.12 o 
   1  11  13      635.91      609.50     39.36 o 
   2  11  13      187.42      175.68     18.94 o 
   3  11  13      670.19      708.45     35.22 o 
   4  11  13       60.70       48.50     15.49 o 
   5  11  13       20.93       20.49     21.58 o 
   6  11  13       24.02       34.65     22.70 o 
   7  11  13        6.01        6.98     21.20 o 
   8  11  13        0.24        4.05     21.24 o 
   9  11  13        4.03        3.77     23.03 o 
   0  12  13        0.10       24.25     26.21 o 
   1  12  13      159.11      179.56     21.69 o 
   2  12  13      181.95      134.17     20.21 o 
   3  12  13       26.25        8.73     13.45 o 
   4  12  13       48.40       36.40     16.73 o 
   5  12  13       77.41      154.21     29.43 o 
   6  12  13        7.82      -16.10     20.01 o 
   7  12  13        7.11      -28.73     21.49 o 
   8  12  13        0.40       14.30     23.83 o 
   1  13  13       41.60       45.54     19.60 o 
   2  13  13        7.28        6.89     14.99 o 
   3  13  13       21.32       28.32     22.09 o 
   4  13  13        0.02       -7.83     17.18 o 
   5  13  13        0.09       -1.17     19.73 o 
   6  13  13        4.14       31.38     23.73 o 
   7  13  13       13.19      -18.97     34.09 o 
   8  13  13       18.96       75.50     61.93 o 
   0  14  13       21.23       35.76     24.90 o 
   1  14  13      258.40      241.31     26.30 o 
   2  14  13        4.47       27.16     19.50 o 
   3  14  13       28.94       49.41     20.52 o 
   4  14  13        0.26        8.25     21.15 o 
   5  14  13       35.09       58.46     25.04 o 
   6  14  13       11.74        7.26     23.67 o 
   7  14  13        7.36        5.22     36.44 o 
   1  15  13       82.40       83.88     22.60 o 
   2  15  13       17.10       49.90     21.53 o 
   3  15  13       57.06       56.07     22.23 o 
   4  15  13        1.85       11.01     21.77 o 
   5  15  13        2.55       49.82     28.58 o 
   6  15  13        1.04       -8.81     25.50 o 
   0  16  13        0.25        6.57     32.87 o 
   1  16  13        0.01       -7.98     19.22 o 
   2  16  13        5.00        1.15     19.14 o 
   3  16  13       19.67       21.35     21.98 o 
   4  16  13        0.14      -22.61     20.33 o 
   1  17  13       30.17       44.90     25.55 o 
   2  17  13        7.02      -34.35     22.90 o 
   0   0  14      629.34      677.18     82.06 o 
   1   0  14     1144.71     1103.86    104.38 o 
   2   0  14     1295.26     1116.41     71.90 o 
   3   0  14      865.05      901.93     66.93 o 
   4   0  14      218.57      245.99     38.23 o 
   5   0  14     1995.58     1831.21    137.00 o 
   6   0  14      108.56       99.93     57.56 o 
   7   0  14      168.55      142.68     34.52 o 
   8   0  14      399.17      369.14     53.59 o 
   9   0  14      423.84      373.97     51.56 o 
  10   0  14       78.87      118.09     32.79 o 
  11   0  14        1.54       14.87     35.15 o 
   1   1  14      247.52      258.52     25.22 o 
   2   1  14        6.04        5.05     12.73 o 
   3   1  14      145.51      192.90     27.88 o 
   4   1  14      457.70      448.83     34.68 o 
   5   1  14      126.05       87.78     19.47 o 
   6   1  14       37.85       58.75     17.80 o 
   7   1  14      282.32      278.39     37.63 o 
   8   1  14       53.65       61.77     18.38 o 
   9   1  14       15.07       15.65     17.94 o 
  10   1  14        1.55      -27.66     18.44 o 
  11   1  14        2.16        4.07     22.28 o 
   0   2  14       32.41        6.58     17.40 o 
   1   2  14      339.10      355.86     30.37 o 
   2   2  14     1152.13     1028.89     49.38 o 
   3   2  14      681.60      665.73     34.84 o 
   4   2  14      300.79      287.71     28.99 o 
   5   2  14      271.26      245.32     28.14 o 
   6   2  14        1.66       34.79     15.30 o 
   7   2  14      326.67      393.54     34.37 o 
   8   2  14        5.74       14.76     16.97 o 
   9   2  14        5.20        0.42     18.58 o 
  10   2  14       28.78       22.61     20.23 o 
  11   2  14        1.88        3.31     21.38 o 
   1   3  14      115.03      137.39     17.21 o 
   2   3  14       56.95       63.91     17.24 o 
   3   3  14       55.20       56.31     14.27 o 
   4   3  14      470.49      526.80     45.84 o 
   5   3  14      189.51      184.52     24.72 o 
   6   3  14       44.49       68.68     22.61 o 
   7   3  14      304.50      237.43     26.50 o 
   8   3  14      116.76       63.64     19.28 o 
   9   3  14        2.31        3.53     16.67 o 
  10   3  14       10.66       37.35     20.91 o 
  11   3  14      117.40      154.07     29.43 o 
   0   4  14      250.71      229.30     28.36 o 
   1   4  14        4.07       -0.55      8.71 o 
   2   4  14      160.02      145.55     19.70 o 
   3   4  14       38.56       25.63     11.07 o 
   4   4  14      236.53      182.23     21.98 o 
   5   4  14       44.80       29.70     13.43 o 
   6   4  14      583.34      640.74     39.14 o 
   7   4  14        0.83        8.75     15.80 o 
   8   4  14       23.17       10.74     16.18 o 
   9   4  14        1.76      -26.78     17.85 o 
  10   4  14        3.72       26.89     22.10 o 
  11   4  14       11.51       16.73     21.93 o 
   1   5  14      175.76      178.09     20.02 o 
   2   5  14       64.15       71.23     13.11 o 
   3   5  14     1028.21      985.72     39.67 o 
   4   5  14       17.22       10.76     11.75 o 
   5   5  14     1817.83     1651.35     54.92 o 
   6   5  14      342.39      416.29     34.20 o 
   7   5  14      109.62       92.26     20.72 o 
   8   5  14       34.90       32.56     18.57 o 
   9   5  14        0.24        6.99     18.68 o 
  10   5  14        1.10       26.53     19.85 o 
  11   5  14        0.01       20.77     24.53 o 
   0   6  14       43.39       46.40     18.47 o 
   1   6  14       39.37       33.68     14.82 o 
   2   6  14       37.78       39.18     12.29 o 
   3   6  14      216.66      261.74     21.56 o 
   4   6  14       16.16       35.05     13.52 o 
   5   6  14       66.83       51.20     17.07 o 
   6   6  14      365.00      360.32     38.30 o 
   7   6  14      184.80      193.53     26.62 o 
   8   6  14        4.69       12.90     17.20 o 
   9   6  14       81.15       64.14     24.04 o 
  10   6  14        4.97        3.52     20.57 o 
  11   6  14        6.93       19.41     22.53 o 
   1   7  14       20.58       39.40     12.31 o 
   2   7  14        6.51       31.93     11.46 o 
   3   7  14       73.86       97.34     15.48 o 
   4   7  14       87.57       65.04     21.07 o 
   5   7  14       11.13       13.35     15.93 o 
   6   7  14       10.26       29.13     20.13 o 
   7   7  14       19.58       17.09     18.05 o 
   8   7  14       86.61       60.86     20.92 o 
   9   7  14        7.93       53.63     23.58 o 
  10   7  14        2.18        8.40     26.33 o 
   0   8  14      464.58      497.99     64.21 o 
   1   8  14        6.40       18.38     12.44 o 
   2   8  14       92.85      109.37     17.85 o 
   3   8  14        0.07       12.17     14.03 o 
   4   8  14        3.59        7.62     13.87 o 
   5   8  14      152.76      136.10     22.42 o 
   6   8  14       20.39        4.36     17.14 o 
   7   8  14       21.62        9.50     18.00 o 
   8   8  14       43.28       31.38     21.03 o 
   9   8  14        2.03       12.42     27.13 o 
  10   8  14        7.88       19.84     26.59 o 
   1   9  14      259.43      308.60     32.26 o 
   2   9  14       66.32       88.53     17.11 o 
   3   9  14      933.96      880.95     38.20 o 
   4   9  14      102.85      129.96     21.77 o 
   5   9  14      406.64      382.35     34.70 o 
   6   9  14       11.78       14.59     18.56 o 
   7   9  14        0.78       -5.61     17.56 o 
   8   9  14      112.59      104.85     28.28 o 
   9   9  14       15.86       34.87     27.86 o 
   0  10  14       15.65       37.24     26.99 o 
   1  10  14      112.78      109.36     16.72 o 
   2  10  14       81.20      124.09     18.58 o 
   3  10  14       50.53       25.47     13.44 o 
   4  10  14        9.29       30.73     20.09 o 
   5  10  14        1.58       19.53     16.99 o 
   6  10  14        1.26       19.13     19.28 o 
   7  10  14       55.43       99.25     31.95 o 
   8  10  14       10.05       18.68     24.73 o 
   9  10  14        0.58        3.51     27.46 o 
   1  11  14        0.00        8.28     13.85 o 
   2  11  14       78.49       94.89     16.86 o 
   3  11  14       30.77       41.86     14.88 o 
   4  11  14        0.27       13.69     20.62 o 
   5  11  14       45.04       -0.29     20.45 o 
   6  11  14        0.01        9.92     20.95 o 
   7  11  14        3.60        0.28     28.88 o 
   8  11  14        5.12       27.46     25.10 o 
   0  12  14       78.51      106.51     28.07 o 
   1  12  14      266.22      297.11     26.60 o 
   2  12  14        0.03        1.75     14.78 o 
   3  12  14       47.24       39.09     16.37 o 
   4  12  14       53.08       72.16     23.30 o 
   5  12  14        0.19       -1.52     20.92 o 
   6  12  14        6.33       23.45     23.10 o 
   7  12  14       35.44       40.56     26.71 o 
   8  12  14        1.91       18.42     25.64 o 
   1  13  14      123.82      128.57     28.81 o 
   2  13  14       53.77       43.42     18.42 o 
   3  13  14      114.90      126.43     24.27 o 
   4  13  14        0.00        2.12     21.04 o 
   5  13  14        2.02       -3.73     22.10 o 
   6  13  14        0.71       16.36     25.18 o 
   7  13  14       39.94      108.08     30.94 o 
   0  14  14        3.29       -4.20     22.85 o 
   1  14  14        0.37        8.40     17.52 o 
   2  14  14       17.05       28.67     19.45 o 
   3  14  14        1.49        0.92     19.87 o 
   4  14  14        0.07       26.97     26.64 o 
   5  14  14        4.08        6.58     22.32 o 
   6  14  14        0.23      -10.62     26.86 o 
   1  15  14        3.46       11.85     21.21 o 
   2  15  14       96.64      102.69     26.28 o 
   3  15  14        6.34        3.26     23.20 o 
   4  15  14       15.81       38.42     27.25 o 
   5  15  14        3.52      -16.52     20.55 o 
   0  16  14      120.61      178.68     73.48 o 
   1  16  14       81.71       98.19     25.20 o 
   2  16  14        3.00        8.20     19.12 o 
   3  16  14        0.04       25.79     25.55 o 
   1   1  15        9.59       39.46     19.17 o 
   2   1  15       62.05       45.79     16.63 o 
   3   1  15      734.75      726.19     44.47 o 
   4   1  15     1719.35     1761.16     82.20 o 
   5   1  15        0.05        5.91     14.42 o 
   6   1  15      429.28      410.14     36.02 o 
   7   1  15      237.32      284.29     32.30 o 
   8   1  15      104.64       96.56     24.47 o 
   9   1  15      123.54      114.72     42.47 o 
  10   1  15       11.08        8.88     21.93 o 
  11   1  15       15.37       10.73     23.98 o 
   0   2  15      387.65      359.37     45.01 o 
   1   2  15      528.31      456.66     34.97 o 
   2   2  15       27.03       28.56     13.20 o 
   3   2  15      370.04      423.18     29.32 o 
   4   2  15      305.38      323.76     31.85 o 
   5   2  15       69.62       68.78     21.33 o 
   6   2  15      252.82      264.19     30.32 o 
   7   2  15      142.19      136.74     24.36 o 
   8   2  15        5.43       19.64     16.88 o 
   9   2  15       66.24       62.00     24.16 o 
  10   2  15       46.42       79.72     24.19 o 
  11   2  15       14.84       34.94     23.96 o 
   1   3  15        3.61        7.83     11.76 o 
   2   3  15      338.90      326.73     26.10 o 
   3   3  15      156.24      166.08     24.14 o 
   4   3  15      631.39      678.68     49.49 o 
   5   3  15      787.42      768.77     52.72 o 
   6   3  15      206.20      256.89     30.67 o 
   7   3  15        3.52       12.98     16.15 o 
   8   3  15       18.18      -12.36     16.19 o 
   9   3  15       14.34        0.14     18.44 o 
  10   3  15       75.22      101.06     25.40 o 
  11   3  15        0.37      -14.48     22.02 o 
   0   4  15      424.86      295.77     47.43 o 
   1   4  15       87.88       94.21     15.22 o 
   2   4  15        1.07       -0.24     10.02 o 
   3   4  15       59.65       62.62     13.34 o 
   4   4  15      808.17      769.62     41.84 o 
   5   4  15       31.82       14.59     15.38 o 
   6   4  15     1305.68     1325.43     51.62 o 
   7   4  15       17.58       15.80     15.55 o 
   8   4  15        6.39      -12.10     16.36 o 
   9   4  15       52.97       62.78     22.88 o 
  10   4  15        3.17        8.59     21.97 o 
   1   5  15      243.82      284.87     23.34 o 
   2   5  15       13.09        8.82     11.49 o 
   3   5  15        5.10       25.97     12.30 o 
   4   5  15       21.01       30.05     14.74 o 
   5   5  15      850.27      920.97     43.45 o 
   6   5  15       67.31       83.54     20.15 o 
   7   5  15        3.16       32.49     18.60 o 
   8   5  15        6.09        6.55     18.13 o 
   9   5  15       22.35       40.47     21.54 o 
  10   5  15        1.98       11.43     20.70 o 
   0   6  15     1402.07     1429.50     66.91 o 
   1   6  15      204.49      230.30     22.29 o 
   2   6  15      377.86      373.29     30.20 o 
   3   6  15      154.30      113.79     21.53 o 
   4   6  15      359.28      448.83     38.02 o 
   5   6  15       99.32      116.94     21.54 o 
   6   6  15        1.84       30.72     17.74 o 
   7   6  15       43.74       35.21     19.50 o 
   8   6  15        9.58       13.43     18.84 o 
   9   6  15       18.32       74.82     24.05 o 
  10   6  15        0.69       27.84     22.77 o 
   1   7  15        9.36        7.03     12.16 o 
   2   7  15       12.20       22.79     13.35 o 
   3   7  15      121.72       73.31     17.18 o 
   4   7  15       18.35       17.87     15.65 o 
   5   7  15      726.55      689.46     47.22 o 
   6   7  15       78.19       69.89     19.96 o 
   7   7  15       20.52        9.15     19.36 o 
   8   7  15       34.45       29.37     20.33 o 
   9   7  15        5.46      -28.09     20.90 o 
  10   7  15        0.40       51.51     30.11 o 
   0   8  15       52.02       40.60     39.98 o 
   1   8  15        0.23        0.11     11.94 o 
   2   8  15       48.25       34.56     20.18 o 
   3   8  15       13.64       30.69     15.23 o 
   4   8  15       22.79       11.85     15.64 o 
   5   8  15        8.02       36.52     17.41 o 
   6   8  15        0.02       -5.21     16.61 o 
   7   8  15      206.13      221.34     33.94 o 
   8   8  15        6.09      -18.50     22.19 o 
   9   8  15       15.13       -9.93     26.37 o 
   1   9  15      402.93      443.50     33.33 o 
   2   9  15       66.81       69.02     17.23 o 
   3   9  15       69.16       71.77     18.44 o 
   4   9  15       11.88       34.57     17.20 o 
   5   9  15      147.65      147.05     24.52 o 
   6   9  15       41.85       61.34     21.36 o 
   7   9  15       16.59       23.52     21.15 o 
   8   9  15        4.88        2.85     23.54 o 
   9   9  15        2.82      -41.36     35.78 o 
   0  10  15        0.40        5.96     23.01 o 
   1  10  15        0.23        6.18     13.28 o 
   2  10  15        0.79       -0.84     14.46 o 
   3  10  15      216.68      250.87     41.92 o 
   4  10  15       41.18       79.79     21.34 o 
   5  10  15        7.02       16.41     23.25 o 
   6  10  15        0.20        5.81     19.62 o 
   7  10  15       64.00      109.33     29.96 o 
   8  10  15        2.61       -0.10     27.68 o 
   1  11  15       33.37       17.77     15.17 o 
   2  11  15        0.00        1.95     13.51 o 
   3  11  15       81.84      112.44     22.43 o 
   4  11  15        2.25       19.34     18.18 o 
   5  11  15       11.32       20.22     18.93 o 
   6  11  15        1.01      -21.29     24.08 o 
   7  11  15       31.92       64.65     27.78 o 
   8  11  15       46.16       77.66     29.34 o 
   0  12  15       17.53        9.72     25.66 o 
   1  12  15       35.27       26.06     16.86 o 
   2  12  15        0.34       -0.20     15.40 o 
   3  12  15      123.23      138.45     27.44 o 
   4  12  15        1.41        7.87     21.72 o 
   5  12  15       84.94      109.07     27.40 o 
   6  12  15        1.82       -8.93     23.52 o 
   7  12  15       31.29       45.09     49.37 o 
   1  13  15        2.65        8.00     17.11 o 
   2  13  15       50.56       65.65     19.62 o 
   3  13  15       18.26       33.07     22.64 o 
   4  13  15        0.17       16.42     58.17 o 
   5  13  15       21.66       -0.77     22.61 o 
   6  13  15        3.93        6.57     23.70 o 
   0  14  15       18.26       47.85     27.56 o 
   1  14  15      102.67      132.18     22.92 o 
   2  14  15        3.70       -3.56     19.90 o 
   3  14  15        0.05      -19.10     22.44 o 
   4  14  15       40.13       15.86     28.00 o 
   5  14  15        3.77       13.88     26.42 o 
   1  15  15       24.82       39.64     23.18 o 
   2  15  15        0.20      -25.27     19.68 o 
   3  15  15       21.54       15.29     23.03 o 
   4  15  15        2.57       28.18     26.55 o 
   0  16  15       24.65      -15.86     69.37 o 
   1  16  15        8.44       17.43     21.20 o 
   0   0  16      461.60      433.37     71.02 o 
   1   0  16      312.94      216.08     37.20 o 
   2   0  16       45.40       27.80     27.24 o 
   3   0  16      293.82      173.74     35.64 o 
   4   0  16      199.65      213.43     38.89 o 
   5   0  16       97.52      109.67     32.49 o 
   6   0  16       93.43      116.63     33.98 o 
   7   0  16        6.24      -27.57     23.19 o 
   8   0  16        0.02        9.46     26.81 o 
   9   0  16       59.60       39.80     51.88 o 
  10   0  16        0.28      -26.25     39.41 o 
   1   1  16      445.24      409.84     34.50 o 
   2   1  16     1848.94     1620.18     62.04 o 
   3   1  16        3.67       -6.89     14.71 o 
   4   1  16     1447.19     1340.94     94.11 o 
   5   1  16       44.31       15.81     17.41 o 
   6   1  16      100.92       72.21     29.53 o 
   7   1  16       16.49       12.10     18.26 o 
   8   1  16        6.06        0.32     19.59 o 
   9   1  16       26.32       34.94     22.35 o 
  10   1  16       13.60       -1.13     24.75 o 
   0   2  16      442.45      446.97     51.67 o 
   1   2  16        0.23       16.49     14.78 o 
   2   2  16        0.40       -2.90     12.50 o 
   3   2  16      167.17      176.31     25.79 o 
   4   2  16      844.40      827.84     50.60 o 
   5   2  16      178.09      191.68     37.06 o 
   6   2  16      240.96      244.98     30.84 o 
   7   2  16        2.93       -1.61     18.38 o 
   8   2  16        1.22       -4.60     18.73 o 
   9   2  16        1.29        0.90     22.38 o 
  10   2  16        5.89       13.92     20.68 o 
   1   3  16       66.66       55.46     15.30 o 
   2   3  16      127.73      120.90     19.78 o 
   3   3  16       11.60       36.78     17.27 o 
   4   3  16       78.64       73.68     30.49 o 
   5   3  16       56.61       54.30     19.81 o 
   6   3  16       28.03       77.15     25.39 o 
   7   3  16      158.60      173.55     32.20 o 
   8   3  16       40.48       23.63     19.38 o 
   9   3  16       12.04        0.47     19.07 o 
  10   3  16        0.36      -18.38     19.71 o 
   0   4  16     1302.57     1103.49     62.93 o 
   1   4  16       99.82       82.28     16.14 o 
   2   4  16       46.39       31.03     13.20 o 
   3   4  16       65.16       62.56     16.83 o 
   4   4  16       15.43       -5.15     12.78 o 
   5   4  16        2.35        8.48     15.70 o 
   6   4  16       38.21       43.41     20.87 o 
   7   4  16        9.46       34.23     18.33 o 
   8   4  16        7.86       11.86     19.35 o 
   9   4  16        0.54        3.16     19.11 o 
  10   4  16        1.19       13.20     20.96 o 
   1   5  16      570.81      584.25     37.09 o 
   2   5  16      141.47      125.70     17.38 o 
   3   5  16       61.88       39.41     15.87 o 
   4   5  16       75.92       97.58     20.46 o 
   5   5  16       14.54       -8.23     16.85 o 
   6   5  16      186.18      164.88     25.42 o 
   7   5  16        3.01       20.95     18.53 o 
   8   5  16        8.85       15.91     19.76 o 
   9   5  16        0.11        2.39     20.87 o 
  10   5  16       17.71        5.84     20.98 o 
   0   6  16      300.40      304.36     35.09 o 
   1   6  16        1.23        5.79     11.98 o 
   2   6  16        3.64      -15.13     11.30 o 
   3   6  16        2.07       24.57     15.26 o 
   4   6  16       71.58      127.99     24.56 o 
   5   6  16        0.43      -13.88     16.20 o 
   6   6  16       86.02       71.80     20.81 o 
   7   6  16        8.78      -20.84     17.90 o 
   8   6  16        2.45       -4.31     18.91 o 
   9   6  16       21.28       12.53     22.99 o 
   1   7  16      206.77      166.21     20.30 o 
   2   7  16      105.61      138.49     25.56 o 
   3   7  16       43.03       46.28     19.26 o 
   4   7  16       51.98       46.71     20.44 o 
   5   7  16      136.53      179.46     35.84 o 
   6   7  16       11.99       19.30     18.26 o 
   7   7  16       14.31        6.86     22.84 o 
   8   7  16        2.90       -4.53     19.54 o 
   9   7  16       49.77       34.64     25.73 o 
   0   8  16      963.42      924.19     60.45 o 
   1   8  16        1.20       -8.00     12.90 o 
   2   8  16       44.20       42.30     18.78 o 
   3   8  16      740.65      682.97     64.23 o 
   4   8  16       26.48        0.44     17.44 o 
   5   8  16       23.11        5.76     17.44 o 
   6   8  16       10.42       10.02     19.41 o 
   7   8  16       30.15       33.82     21.76 o 
   8   8  16       20.85       31.61     22.54 o 
   9   8  16       12.87       56.38     31.25 o 
   1   9  16        9.73       20.30     16.98 o 
   2   9  16        7.23      -21.50     14.34 o 
   3   9  16       32.64       47.14     29.20 o 
   4   9  16        5.28       41.82     20.26 o 
   5   9  16      148.42      145.68     24.79 o 
   6   9  16       21.57       59.53     22.15 o 
   7   9  16       22.87        6.51     20.30 o 
   8   9  16       85.08       86.04     32.35 o 
   0  10  16       44.07        6.25     24.40 o 
   1  10  16        4.57       17.37     16.28 o 
   2  10  16        0.41       -3.44     15.60 o 
   3  10  16        3.80      -13.27     18.10 o 
   4  10  16       24.39       54.99     20.14 o 
   5  10  16       81.89       67.26     21.55 o 
   6  10  16       43.72       37.90     28.40 o 
   7  10  16       42.89       60.85     45.05 o 
   8  10  16        0.00      -34.96     25.27 o 
   1  11  16        0.00        5.36     17.85 o 
   2  11  16      144.07      206.60     34.72 o 
   3  11  16        6.05       31.27     19.25 o 
   4  11  16        7.70        3.93     17.88 o 
   5  11  16       61.91       61.85     21.86 o 
   6  11  16        8.83      -11.56     22.97 o 
   7  11  16       34.56       21.70     25.74 o 
   0  12  16       31.22       50.07     25.53 o 
   1  12  16        0.11       -4.11     20.72 o 
   2  12  16        5.82        7.83     19.00 o 
   3  12  16        8.46      -10.50     20.74 o 
   4  12  16       19.60       20.68     21.13 o 
   5  12  16        2.13        0.82     26.65 o 
   6  12  16        2.87        2.14     21.96 o 
   1  13  16       19.37       48.94     19.33 o 
   2  13  16        0.08       44.07     20.97 o 
   3  13  16        0.84       12.78     20.98 o 
   4  13  16       58.29       39.89     64.43 o 
   5  13  16        0.30        8.20     30.58 o 
   0  14  16       10.03       -8.64     27.29 o 
   1  14  16        0.01       22.39     19.52 o 
   2  14  16       32.88       48.21     22.88 o 
   3  14  16        1.06      -27.74     24.19 o 
   4  14  16       19.36       93.16     36.66 o 
   1  15  16        0.54       29.90     21.27 o 
   2  15  16       30.89       23.56     20.81 o 
   1   1  17       68.47       72.96     23.50 o 
   2   1  17      226.28      241.85     29.32 o 
   3   1  17      476.51      474.99     39.28 o 
   4   1  17      311.11      308.38     32.02 o 
   5   1  17      214.56      273.07     31.64 o 
   6   1  17        8.38       32.30     19.92 o 
   7   1  17      186.15      171.03     27.98 o 
   8   1  17       69.31       66.68     25.30 o 
   9   1  17       17.47       46.87     29.69 o 
  10   1  17        8.02       19.59     23.91 o 
   0   2  17       52.65       97.02     32.34 o 
   1   2  17      663.05      686.11     47.27 o 
   2   2  17        0.04       -3.73     12.68 o 
   3   2  17      213.19      233.26     29.27 o 
   4   2  17       63.56      139.40     26.63 o 
   5   2  17       68.08       48.35     20.13 o 
   6   2  17       30.29       29.55     19.57 o 
   7   2  17       10.91       -5.39     27.79 o 
   8   2  17        8.12       42.51     24.08 o 
   9   2  17       70.41      117.83     32.91 o 
  10   2  17        0.01       13.91     26.76 o 
   1   3  17       64.77       71.47     15.89 o 
   2   3  17     1374.51     1311.26     54.44 o 
   3   3  17       61.57       95.37     21.50 o 
   4   3  17      203.55      199.75     27.94 o 
   5   3  17       14.26       41.44     20.18 o 
   6   3  17       12.55       14.42     18.96 o 
   7   3  17      153.88      123.65     27.27 o 
   8   3  17        9.82       21.42     22.68 o 
   9   3  17       73.07       85.42     27.42 o 
   0   4  17       52.20       45.36     23.18 o 
   1   4  17       23.98        8.90     12.68 o 
   2   4  17      337.23      333.65     26.57 o 
   3   4  17      230.42      235.55     26.39 o 
   4   4  17        5.28       -9.27     14.00 o 
   5   4  17       39.70       26.34     16.04 o 
   6   4  17       53.01       27.54     29.78 o 
   7   4  17        3.38       15.80     20.57 o 
   8   4  17       17.74       -3.78     22.72 o 
   9   4  17       46.60       26.03     21.22 o 
   1   5  17      294.42      307.64     26.15 o 
   2   5  17       18.27       20.33     13.61 o 
   3   5  17        2.66        0.00     14.49 o 
   4   5  17       10.38       22.22     16.41 o 
   5   5  17      112.98       88.02     22.28 o 
   6   5  17       18.10       24.72     20.65 o 
   7   5  17        3.11       21.22     20.72 o 
   8   5  17       18.94       43.77     29.75 o 
   9   5  17        4.10       61.84     25.71 o 
   0   6  17     1261.49     1219.80    136.34 o 
   1   6  17      260.66      325.63     26.57 o 
   2   6  17      259.21      250.66     26.77 o 
   3   6  17      274.67      271.19     27.77 o 
   4   6  17       42.09       46.02     20.96 o 
   5   6  17        3.02        9.21     19.26 o 
   6   6  17        1.36        7.18     21.06 o 
   7   6  17        9.51       17.13     19.77 o 
   8   6  17       10.82       -8.41     20.61 o 
   9   6  17       24.75       22.70     23.92 o 
   1   7  17      233.39      264.01     25.03 o 
   2   7  17       99.40      115.77     19.09 o 
   3   7  17      172.20      170.27     28.63 o 
   4   7  17        2.22      -10.96     17.47 o 
   5   7  17        1.55        0.01     18.60 o 
   6   7  17      139.47      175.80     32.45 o 
   7   7  17        5.66        8.83     20.59 o 
   8   7  17       55.59       61.60     24.38 o 
   0   8  17        0.27      -14.32     20.46 o 
   1   8  17       48.36       54.69     16.47 o 
   2   8  17      103.74      161.23     23.12 o 
   3   8  17       14.07        8.81     18.78 o 
   4   8  17        2.32       -4.97     18.96 o 
   5   8  17        0.29        1.48     20.87 o 
   6   8  17        3.33       44.56     21.97 o 
   7   8  17       17.88        9.87     21.85 o 
   8   8  17        7.56       -0.92     21.59 o 
   1   9  17       30.82       37.77     18.07 o 
   2   9  17      172.47      246.91     35.00 o 
   3   9  17       86.66      149.60     27.19 o 
   4   9  17       43.60       54.31     24.36 o 
   5   9  17       45.72       36.68     21.64 o 
   6   9  17        1.14       -4.94     30.63 o 
   7   9  17       17.56        6.55     22.10 o 
   0  10  17        0.01       23.48     28.55 o 
   1  10  17        2.41      -25.00     17.40 o 
   2  10  17       15.39       36.10     19.06 o 
   3  10  17       78.46       64.57     24.73 o 
   4  10  17       45.00       58.26     23.29 o 
   5  10  17        3.71      -10.06     19.09 o 
   6  10  17        5.53      -27.01     18.00 o 
   7  10  17       16.47       36.65     27.68 o 
   1  11  17       33.42       37.30     22.18 o 
   2  11  17        0.08      -15.47     19.82 o 
   3  11  17       31.67       62.35     23.98 o 
   4  11  17       21.52       29.57     22.73 o 
   5  11  17        2.83       12.84     19.18 o 
   6  11  17        6.25       12.49     20.85 o 
   0  12  17       12.48      -18.15     30.49 o 
   1  12  17        0.19        4.73     20.73 o 
   2  12  17       16.59       24.72     22.08 o 
   3  12  17       10.57       26.39     25.89 o 
   4  12  17       28.73       -6.97     20.75 o 
   5  12  17       24.20      -16.72     21.33 o 
   1  13  17       15.33       35.47     23.11 o 
   2  13  17        9.16       30.85     21.31 o 
   3  13  17        2.30       -7.50     22.88 o 
   4  13  17       36.70       56.32     58.42 o 
   0  14  17        0.38        4.31     27.48 o 
   1  14  17        1.23        4.80     18.92 o 
   2  14  17        2.02      -31.16     24.26 o 
   0   0  18       25.16       86.56     43.45 o 
   1   0  18       10.29      -13.91     20.33 o 
   2   0  18        0.31       -8.88     22.72 o 
   3   0  18       35.55       55.30     29.73 o 
   4   0  18        9.52       17.86     23.66 o 
   5   0  18      121.12      153.59     36.70 o 
   6   0  18       69.11       53.36     33.36 o 
   7   0  18       98.34      101.51     39.50 o 
   8   0  18       36.19       56.89     34.22 o 
   9   0  18        5.61       19.89     31.97 o 
   1   1  18       97.77       85.24     27.01 o 
   2   1  18      469.11      493.28     40.80 o 
   3   1  18        2.17       10.74     17.62 o 
   4   1  18       22.79       -0.39     17.50 o 
   5   1  18       11.43       13.77     19.04 o 
   6   1  18       82.65       66.23     32.92 o 
   7   1  18        0.95       -7.57     18.74 o 
   8   1  18        0.13      -26.82     20.96 o 
   9   1  18        0.26        9.08     40.39 o 
   0   2  18      582.77      606.28     64.33 o 
   1   2  18       38.71       21.80     21.96 o 
   2   2  18       14.60        2.11     14.36 o 
   3   2  18      385.16      379.25     37.76 o 
   4   2  18       18.45       -6.09     16.20 o 
   5   2  18       36.77       50.49     20.23 o 
   6   2  18       86.61       83.96     24.24 o 
   7   2  18       43.89       16.92     27.44 o 
   8   2  18       16.14       43.55     26.02 o 
   9   2  18        1.81      -11.52     20.39 o 
   1   3  18      103.55       82.12     17.56 o 
   2   3  18      102.40       99.71     19.73 o 
   3   3  18        0.22        7.46     17.60 o 
   4   3  18       96.78       74.48     21.87 o 
   5   3  18      128.59      123.87     22.15 o 
   6   3  18       10.33       18.17     18.46 o 
   7   3  18       20.75       48.99     24.24 o 
   8   3  18        3.59        1.90     20.57 o 
   9   3  18       29.36       31.44     23.68 o 
   0   4  18      315.48      259.49     35.61 o 
   1   4  18      106.64      117.12     19.21 o 
   2   4  18       64.56       49.61     18.18 o 
   3   4  18        0.09       -3.00     19.37 o 
   4   4  18       27.45       42.29     18.21 o 
   5   4  18        1.36       -3.97     15.90 o 
   6   4  18       26.57       17.36     21.17 o 
   7   4  18       20.18       38.11     24.05 o 
   8   4  18       12.98       -0.86     24.53 o 
   1   5  18      143.45      150.36     28.49 o 
   2   5  18        7.21        8.19     14.17 o 
   3   5  18        4.89        0.84     15.83 o 
   4   5  18       16.98       31.57     18.12 o 
   5   5  18        1.84       19.19     19.46 o 
   6   5  18       20.59       22.92     30.95 o 
   7   5  18       11.82       -3.22     23.89 o 
   8   5  18       22.94       22.42     26.48 o 
   0   6  18       64.97       62.50     24.11 o 
   1   6  18       14.34        6.22     14.63 o 
   2   6  18        0.02       27.46     15.33 o 
   3   6  18       23.98       36.59     17.40 o 
   4   6  18       32.20       46.88     21.10 o 
   5   6  18       58.70      133.81     27.52 o 
   6   6  18        0.24       12.74     20.81 o 
   7   6  18        1.27       18.15     24.92 o 
   8   6  18        0.53       -8.04     28.23 o 
   1   7  18        5.84       26.14     15.90 o 
   2   7  18        4.53       13.56     16.54 o 
   3   7  18       14.09       13.98     22.65 o 
   4   7  18        2.76        5.87     20.07 o 
   5   7  18        9.19       11.56     21.29 o 
   6   7  18        8.18       42.84     24.26 o 
   7   7  18        9.19        7.12     26.52 o 
   0   8  18       78.38       77.91     26.95 o 
   1   8  18       49.95       63.85     20.78 o 
   2   8  18       25.92       68.92     22.34 o 
   3   8  18       18.76       23.58     21.56 o 
   4   8  18        0.01       15.15     21.59 o 
   5   8  18       75.11       51.87     26.40 o 
   6   8  18        7.84       13.01     22.09 o 
   7   8  18        1.36       -2.94     27.72 o 
   1   9  18        0.37       16.66     18.55 o 
   2   9  18       59.12       66.90     24.03 o 
   3   9  18       74.77       99.37     26.61 o 
   4   9  18        5.77       12.60     26.28 o 
   5   9  18       15.49        9.11     20.22 o 
   6   9  18        3.53      -12.36     21.68 o 
   0  10  18      109.99      116.06     36.50 o 
   1  10  18        0.07      -23.61     20.18 o 
   2  10  18       13.82       33.83     23.56 o 
   3  10  18       61.35       75.45     25.30 o 
   4  10  18       12.06       28.03     21.73 o 
   5  10  18        7.79       39.73     21.24 o 
   6  10  18       41.12       43.70     22.00 o 
   1  11  18        0.87       -2.15     20.83 o 
   2  11  18      111.03      108.81     31.65 o 
   3  11  18       10.88       28.72     22.78 o 
   4  11  18       48.85       30.14     20.94 o 
   5  11  18       28.43       48.55     25.43 o 
   0  12  18       29.46       43.20     34.17 o 
   1  12  18       11.73       13.62     21.32 o 
   2  12  18        7.01        3.97     23.02 o 
   3  12  18        8.02       46.30     24.12 o 
   4  12  18       28.61       50.39     26.71 o 
   1  13  18        0.85       -5.66     27.30 o 
   2  13  18        0.00      -15.18     19.44 o 
   1   1  19       42.83       41.15     19.99 o 
   2   1  19        2.49        4.12     16.47 o 
   3   1  19       75.11       35.74     21.20 o 
   4   1  19       19.11       -7.13     18.20 o 
   5   1  19       49.07       37.86     23.56 o 
   6   1  19        0.08        9.34     19.98 o 
   7   1  19       20.49       26.22     20.84 o 
   8   1  19        9.21      -15.78     20.45 o 
   0   2  19        4.46      -19.85     23.12 o 
   1   2  19        0.48        7.08     16.46 o 
   2   2  19       60.23       76.40     22.47 o 
   3   2  19       10.17       78.98     26.45 o 
   4   2  19       41.73       46.75     21.42 o 
   5   2  19      118.58      134.05     26.34 o 
   6   2  19        6.96       -4.35     21.41 o 
   7   2  19       50.27       23.25     32.00 o 
   8   2  19        2.55       41.47     24.28 o 
   1   3  19       44.82       31.95     15.92 o 
   2   3  19       49.82       64.09     19.18 o 
   3   3  19       11.05       28.96     17.37 o 
   4   3  19        0.84      -23.30     15.53 o 
   5   3  19      145.60      169.22     28.68 o 
   6   3  19        0.41       23.33     20.70 o 
   7   3  19        3.56        4.46     23.89 o 
   8   3  19        0.02        6.71     26.87 o 
   0   4  19       65.74      103.09     27.46 o 
   1   4  19      310.32      263.59     28.47 o 
   2   4  19      169.30      173.38     25.87 o 
   3   4  19       54.50       74.45     20.71 o 
   4   4  19      137.80      167.84     26.25 o 
   5   4  19       76.76       87.12     28.20 o 
   6   4  19       23.99       -0.15     24.24 o 
   7   4  19        2.58       -8.25     23.75 o 
   8   4  19        7.99       24.86     26.35 o 
   1   5  19       96.08       93.06     19.66 o 
   2   5  19       19.31      -23.07     15.38 o 
   3   5  19       25.47       30.46     19.19 o 
   4   5  19       56.70       61.23     23.58 o 
   5   5  19       87.86       70.34     24.96 o 
   6   5  19        1.79      -15.83     19.78 o 
   7   5  19        1.52       22.94     27.72 o 
   0   6  19      290.57      288.77     38.90 o 
   1   6  19       75.88       89.43     20.03 o 
   2   6  19        0.01       -0.43     17.86 o 
   3   6  19        0.29       35.34     20.63 o 
   4   6  19       74.58       42.04     23.72 o 
   5   6  19        4.92       29.33     22.75 o 
   6   6  19      164.12      209.47     33.27 o 
   7   6  19       10.38       17.07     28.66 o 
   1   7  19       64.07       60.18     18.72 o 
   2   7  19      164.61      193.47     33.17 o 
   3   7  19        0.57        9.26     21.02 o 
   4   7  19       26.64       16.94     25.13 o 
   5   7  19        4.18       -6.85     20.94 o 
   6   7  19        0.00        0.26     22.13 o 
   7   7  19       18.67       17.94     29.28 o 
   0   8  19       22.57       39.20     33.62 o 
   1   8  19       24.47      -15.01     18.55 o 
   2   8  19       44.62       17.90     22.52 o 
   3   8  19       17.51       54.83     23.17 o 
   4   8  19       41.41       65.14     22.33 o 
   5   8  19        1.43        7.07     21.29 o 
   6   8  19        0.81        1.68     22.47 o 
   1   9  19       17.65       58.01     20.95 o 
   2   9  19       16.71        6.99     22.24 o 
   3   9  19        9.63      -12.50     20.22 o 
   4   9  19       35.51       29.71     21.31 o 
   5   9  19       10.27        5.47     19.72 o 
   0  10  19       46.22       31.60     31.70 o 
   1  10  19       15.10        9.39     20.49 o 
   2  10  19       44.13      110.43     29.83 o 
   3  10  19        2.49      -20.08     19.84 o 
   4  10  19       83.07       72.52     31.16 o 
   1  11  19        3.86       39.41     23.97 o 
   2  11  19       25.34        7.64     22.52 o 
   3  11  19       11.85       54.08     29.31 o 
   0  12  19        0.26      -10.72     55.13 o 
   1  12  19       21.95       26.19     19.83 o 
   0   0  20      130.90       83.85     49.13 o 
   1   0  20       78.87       72.78     71.14 o 
   2   0  20       27.36       52.58     33.95 o 
   3   0  20        0.03       -1.05     26.11 o 
   4   0  20      173.16      184.20     56.78 o 
   5   0  20       36.31       76.75     59.82 o 
   6   0  20        1.02       29.66     34.31 o 
   7   0  20       40.74       95.36     35.58 o 
   1   1  20        7.38      -10.24     18.12 o 
   2   1  20        5.28       -8.64     19.98 o 
   3   1  20       94.96       89.40     25.19 o 
   4   1  20       43.94       60.12     24.40 o 
   5   1  20       48.98       58.22     24.18 o 
   6   1  20        0.94       23.53     30.19 o 
   7   1  20       13.59       -1.59     22.14 o 
   0   2  20      578.38      663.37     56.84 o 
   1   2  20      121.48       82.26     21.77 o 
   2   2  20        0.91      -28.26     18.84 o 
   3   2  20        0.12        5.71     19.09 o 
   4   2  20        6.30        2.04     22.01 o 
   5   2  20       23.68       91.11     26.02 o 
   6   2  20       25.82       35.28     24.71 o 
   7   2  20        1.32       30.06     29.07 o 
   1   3  20        8.80        5.09     16.03 o 
   2   3  20       34.81       -0.16     28.28 o 
   3   3  20       16.16       29.95     19.37 o 
   4   3  20        0.17        8.51     18.41 o 
   5   3  20        2.66       -4.29     18.93 o 
   6   3  20        0.22        9.87     21.54 o 
   7   3  20       20.65       16.51     26.27 o 
   0   4  20       21.60        4.82     20.61 o 
   1   4  20        0.53       17.83     16.92 o 
   2   4  20       17.97       34.61     21.07 o 
   3   4  20       31.07       30.66     20.88 o 
   4   4  20        9.50       -0.18     19.42 o 
   5   4  20       24.63       48.77     23.44 o 
   6   4  20       17.13      -27.34     20.82 o 
   7   4  20        1.81       -3.86     24.55 o 
   1   5  20        5.90       25.69     17.98 o 
   2   5  20       61.88       64.40     21.65 o 
   3   5  20        8.07      -15.96     19.03 o 
   4   5  20        0.34       32.72     22.50 o 
   5   5  20      130.81      156.22     31.36 o 
   6   5  20        3.80      -22.85     20.54 o 
   0   6  20       26.10      100.23     30.56 o 
   1   6  20       10.71        4.56     15.80 o 
   2   6  20       46.00       68.85     23.49 o 
   3   6  20        3.49       -5.46     20.10 o 
   4   6  20        2.65       19.56     21.13 o 
   5   6  20        9.24       -2.65     24.19 o 
   6   6  20        2.70       11.87     21.90 o 
   1   7  20        1.71       -3.48     16.35 o 
   2   7  20        3.26       -1.36     22.38 o 
   3   7  20       39.79       19.66     24.12 o 
   4   7  20        0.90       -5.15     21.53 o 
   5   7  20        1.66       24.54     22.41 o 
   0   8  20       15.64       24.70     29.35 o 
   1   8  20       16.89       -4.90     19.73 o 
   2   8  20       13.05       29.54     23.34 o 
   3   8  20       55.74       81.41     26.08 o 
   4   8  20        2.37        2.58     20.78 o 
   5   8  20        2.51        5.88     24.02 o 
   1   9  20        0.79       22.94     21.55 o 
   2   9  20       23.10       44.74     25.12 o 
   3   9  20        0.15      -29.02     19.35 o 
   4   9  20       10.79       15.27     19.43 o 
   0  10  20        0.15        2.60     50.85 o 
   1  10  20       46.42       28.86     33.95 o 
   2  10  20        1.61        1.36     24.47 o 
   1   1  21        0.00       15.17     21.93 o 
   2   1  21       25.24       58.15     24.53 o 
   3   1  21       15.27        6.21     24.57 o 
   4   1  21       40.62       86.08     27.92 o 
   5   1  21      107.22      140.73     30.63 o 
   6   1  21        3.61       41.43     29.66 o 
   0   2  21        0.04       14.91     25.69 o 
   1   2  21       13.31       -5.31     22.59 o 
   2   2  21        1.32       24.39     22.42 o 
   3   2  21       55.14       65.11     26.45 o 
   4   2  21       15.55       54.45     26.03 o 
   5   2  21       12.73       49.66     25.97 o 
   6   2  21        4.11       -0.95     24.75 o 
   1   3  21        3.67        4.21     17.11 o 
   2   3  21       47.14       84.84     23.36 o 
   3   3  21       26.61       10.43     32.61 o 
   4   3  21        1.79      -21.95     18.57 o 
   5   3  21       88.52      109.61     25.61 o 
   6   3  21        1.81        5.04     19.97 o 
   0   4  21      179.13      200.97     75.67 o 
   1   4  21        5.31      -11.94     17.85 o 
   2   4  21       58.46       81.25     23.30 o 
   3   4  21       11.72       18.02     21.41 o 
   4   4  21        4.98       18.56     20.69 o 
   5   4  21        0.95       -7.30     22.94 o 
   1   5  21        9.08       30.82     21.14 o 
   2   5  21       76.87       81.22     24.81 o 
   3   5  21       14.69       36.73     21.65 o 
   4   5  21        1.33       22.05     29.99 o 
   5   5  21        4.76      -13.57     19.69 o 
   0   6  21      130.75       73.31     30.86 o 
   1   6  21        1.26      -18.94     20.12 o 
   2   6  21        0.35       13.95     22.93 o 
   3   6  21       41.92       -4.70     21.91 o 
   4   6  21        0.34       19.08     21.28 o 
   1   7  21       38.10       72.72     27.33 o 
   2   7  21       83.06       77.68     25.34 o 
   3   7  21        1.50       -8.99     21.57 o 
   4   7  21        0.46       -1.40     22.39 o 
   0   8  21      115.68      129.04     40.40 o 
   1   8  21       32.84       25.55     21.50 o 
   2   8  21        5.43      -27.61     19.66 o 
   3   8  21       41.07       14.15     21.54 o 
   1   9  21       36.72       35.03     25.25 o 
   0   0  22       53.04      126.97     63.69 o 
   1   0  22      146.89      200.06     47.36 o 
   2   0  22       11.60       42.76     45.42 o 
   3   0  22       45.97      104.59     59.25 o 
   4   0  22       12.58       48.24     40.85 o 
   1   1  22        8.53       -2.16     22.89 o 
   2   1  22       52.62       69.48     28.51 o 
   3   1  22       58.17        3.03     28.06 o 
   4   1  22        1.10       23.79     29.76 o 
   0   2  22        4.22       31.96     29.11 o 
   1   2  22        4.98        2.02     20.94 o 
   2   2  22       22.53       33.22     21.25 o 
   3   2  22        0.03        6.82     21.04 o 
   4   2  22       12.11       33.50     30.52 o 
   1   3  22        0.39       23.98     24.12 o 
   2   3  22       14.84       21.78     21.69 o 
   3   3  22       32.52       51.45     22.90 o 
   4   3  22        0.36       19.49     21.28 o 
   0   4  22       10.44        1.86     28.65 o 
   1   4  22       39.76       77.01     25.73 o 
   2   4  22        9.07       12.83     20.87 o 
   3   4  22        1.15       12.05     21.22 o 
   4   4  22       17.37        9.04     23.35 o 
   1   5  22       12.20       13.04     22.06 o 
   2   5  22        1.67      -13.97     19.44 o 
   3   5  22        8.00       41.64     27.73 o 
   0   6  22        6.83        9.73     26.90 o 
   1   6  22        5.84      -10.96     19.25 o 
   2   6  22        0.32       20.55     32.87 o 
   1   1  23        0.62       -6.40     31.35 o 
   2   1  23        0.03       49.32     34.85 o 
   0   2  23        5.89        1.84     30.95 o 
   1   2  23       25.47        8.43     24.54 o 
   2   2  23        0.02       38.54     26.16 o 
   1   3  23        8.70        9.03     27.48 o 
                                                 
